# Supplementary material for: Aromatic Dimer Dehydrogenases from Novosphingobium aromaticivorans Reduce Monoaromatic Diketones
Source: Appl Environ Microbiol. 2021 Nov 24;87(24):e01742-21. doi: 10.1128/AEM.01742-21 (PMC8612281; doi:10.1128/AEM.01742-21)
Supplement: Supplemental file 2 — Data Set S1. Download aem.01742-21-s0002.xlsx, XLSX file, 3.8 MB [file aem.01742-21-s0002.xlsx]

## Sheet: RPKM_normalized_read_counts
Gene	Sample	RPKM
SARO_RS00005	Glu_01_HTSeq	243.804
SARO_RS00010	Glu_01_HTSeq	35.0605
SARO_RS00015	Glu_01_HTSeq	12.7689
SARO_RS00020	Glu_01_HTSeq	35.1031
SARO_RS00025	Glu_01_HTSeq	9.86179
SARO_RS00035	Glu_01_HTSeq	20.4915
SARO_RS00040	Glu_01_HTSeq	31.8549
SARO_RS00045	Glu_01_HTSeq	68.7563
SARO_RS00050	Glu_01_HTSeq	15.3149
SARO_RS00055	Glu_01_HTSeq	38.293
SARO_RS00060	Glu_01_HTSeq	17.5089
SARO_RS00065	Glu_01_HTSeq	9.25542
SARO_RS00070	Glu_01_HTSeq	5036.23
SARO_RS00075	Glu_01_HTSeq	4056.85
SARO_RS00080	Glu_01_HTSeq	4710.07
SARO_RS00085	Glu_01_HTSeq	2382.63
SARO_RS00090	Glu_01_HTSeq	25.5169
SARO_RS00095	Glu_01_HTSeq	163.455
SARO_RS00100	Glu_01_HTSeq	21.3089
SARO_RS00110	Glu_01_HTSeq	77.2241
SARO_RS00130	Glu_01_HTSeq	3.49435
SARO_RS00135	Glu_01_HTSeq	13.79
SARO_RS00140	Glu_01_HTSeq	21.5236
SARO_RS00145	Glu_01_HTSeq	7070.28
SARO_RS00150	Glu_01_HTSeq	10135.1
SARO_RS00155	Glu_01_HTSeq	18.1681
SARO_RS00165	Glu_01_HTSeq	29.3025
SARO_RS00170	Glu_01_HTSeq	233.382
SARO_RS00180	Glu_01_HTSeq	7.57028
SARO_RS00185	Glu_01_HTSeq	8.96502
SARO_RS00190	Glu_01_HTSeq	18.0934
SARO_RS00195	Glu_01_HTSeq	87.8021
SARO_RS00200	Glu_01_HTSeq	56.3134
SARO_RS00205	Glu_01_HTSeq	234.134
SARO_RS00210	Glu_01_HTSeq	56.5991
SARO_RS00215	Glu_01_HTSeq	19.2601
SARO_RS00220	Glu_01_HTSeq	47.8407
SARO_RS00225	Glu_01_HTSeq	19.9093
SARO_RS00230	Glu_01_HTSeq	17.1116
SARO_RS00245	Glu_01_HTSeq	40.6058
SARO_RS00250	Glu_01_HTSeq	6.7198
SARO_RS00255	Glu_01_HTSeq	199.556
SARO_RS00260	Glu_01_HTSeq	86.1141
SARO_RS00265	Glu_01_HTSeq	15.6273
SARO_RS00270	Glu_01_HTSeq	34.515
SARO_RS00275	Glu_01_HTSeq	55.1893
SARO_RS00280	Glu_01_HTSeq	5.67163
SARO_RS00285	Glu_01_HTSeq	42.7474
SARO_RS00295	Glu_01_HTSeq	17.3881
SARO_RS00300	Glu_01_HTSeq	28.6645
SARO_RS00305	Glu_01_HTSeq	185.501
SARO_RS00310	Glu_01_HTSeq	84.5532
SARO_RS00315	Glu_01_HTSeq	332.556
SARO_RS00320	Glu_01_HTSeq	27.6055
SARO_RS00325	Glu_01_HTSeq	17.6972
SARO_RS00335	Glu_01_HTSeq	4.47697
SARO_RS00340	Glu_01_HTSeq	2.92735
SARO_RS00345	Glu_01_HTSeq	5.33725
SARO_RS00350	Glu_01_HTSeq	5.89906
SARO_RS00355	Glu_01_HTSeq	4.5697
SARO_RS00360	Glu_01_HTSeq	4.97733
SARO_RS00365	Glu_01_HTSeq	48.9497
SARO_RS00370	Glu_01_HTSeq	87.0424
SARO_RS00375	Glu_01_HTSeq	18.7645
SARO_RS00380	Glu_01_HTSeq	27.3175
SARO_RS00385	Glu_01_HTSeq	129.313
SARO_RS00395	Glu_01_HTSeq	77.5871
SARO_RS00400	Glu_01_HTSeq	121.345
SARO_RS00410	Glu_01_HTSeq	38.3439
SARO_RS00415	Glu_01_HTSeq	11.0473
SARO_RS00425	Glu_01_HTSeq	4.91187
SARO_RS00430	Glu_01_HTSeq	29.3773
SARO_RS00435	Glu_01_HTSeq	26.8646
SARO_RS00440	Glu_01_HTSeq	11.871
SARO_RS00445	Glu_01_HTSeq	205.457
SARO_RS00450	Glu_01_HTSeq	16.5095
SARO_RS00455	Glu_01_HTSeq	19.0918
SARO_RS00460	Glu_01_HTSeq	32.9866
SARO_RS00465	Glu_01_HTSeq	13.5736
SARO_RS00470	Glu_01_HTSeq	36.9022
SARO_RS00475	Glu_01_HTSeq	68.0114
SARO_RS00480	Glu_01_HTSeq	117.106
SARO_RS00485	Glu_01_HTSeq	23.3075
SARO_RS00490	Glu_01_HTSeq	38.8561
SARO_RS00495	Glu_01_HTSeq	68.4032
SARO_RS00500	Glu_01_HTSeq	90.9792
SARO_RS00505	Glu_01_HTSeq	1205.14
SARO_RS00510	Glu_01_HTSeq	98.5379
SARO_RS00515	Glu_01_HTSeq	100.284
SARO_RS00520	Glu_01_HTSeq	109.642
SARO_RS00525	Glu_01_HTSeq	21.3267
SARO_RS00530	Glu_01_HTSeq	159.508
SARO_RS00535	Glu_01_HTSeq	14.1211
SARO_RS00540	Glu_01_HTSeq	2766.49
SARO_RS00545	Glu_01_HTSeq	18.6286
SARO_RS00550	Glu_01_HTSeq	22.5337
SARO_RS00555	Glu_01_HTSeq	72.1677
SARO_RS00570	Glu_01_HTSeq	26.5458
SARO_RS00580	Glu_01_HTSeq	18.2389
SARO_RS00585	Glu_01_HTSeq	23.2394
SARO_RS00590	Glu_01_HTSeq	124.294
SARO_RS00595	Glu_01_HTSeq	107.857
SARO_RS00605	Glu_01_HTSeq	10.3371
SARO_RS00610	Glu_01_HTSeq	1440.99
SARO_RS00615	Glu_01_HTSeq	1482.11
SARO_RS00620	Glu_01_HTSeq	69.9148
SARO_RS00625	Glu_01_HTSeq	18.5932
SARO_RS00630	Glu_01_HTSeq	75.6686
SARO_RS00635	Glu_01_HTSeq	30.7098
SARO_RS00640	Glu_01_HTSeq	98.6742
SARO_RS00645	Glu_01_HTSeq	40.121
SARO_RS00650	Glu_01_HTSeq	18.9884
SARO_RS00655	Glu_01_HTSeq	41.0942
SARO_RS00660	Glu_01_HTSeq	51.7475
SARO_RS00665	Glu_01_HTSeq	59.9928
SARO_RS00675	Glu_01_HTSeq	45.6702
SARO_RS00680	Glu_01_HTSeq	12.7678
SARO_RS00685	Glu_01_HTSeq	40.6832
SARO_RS00690	Glu_01_HTSeq	173.554
SARO_RS00695	Glu_01_HTSeq	70.7887
SARO_RS00700	Glu_01_HTSeq	562.309
SARO_RS00705	Glu_01_HTSeq	46.9939
SARO_RS00710	Glu_01_HTSeq	24.0253
SARO_RS00715	Glu_01_HTSeq	41.1917
SARO_RS00720	Glu_01_HTSeq	13.0911
SARO_RS00725	Glu_01_HTSeq	73.3716
SARO_RS00730	Glu_01_HTSeq	19.4171
SARO_RS00735	Glu_01_HTSeq	58.7927
SARO_RS00740	Glu_01_HTSeq	6.01704
SARO_RS00745	Glu_01_HTSeq	20.3386
SARO_RS00750	Glu_01_HTSeq	51.4924
SARO_RS00755	Glu_01_HTSeq	10.33
SARO_RS00760	Glu_01_HTSeq	99.624
SARO_RS00765	Glu_01_HTSeq	29.6157
SARO_RS00770	Glu_01_HTSeq	51.091
SARO_RS00785	Glu_01_HTSeq	24.1223
SARO_RS00790	Glu_01_HTSeq	22.1007
SARO_RS00795	Glu_01_HTSeq	86.4705
SARO_RS00800	Glu_01_HTSeq	34.1739
SARO_RS00805	Glu_01_HTSeq	24.1462
SARO_RS00810	Glu_01_HTSeq	15.1107
SARO_RS00815	Glu_01_HTSeq	129.717
SARO_RS00820	Glu_01_HTSeq	28.7319
SARO_RS00825	Glu_01_HTSeq	246.225
SARO_RS00830	Glu_01_HTSeq	46.7944
SARO_RS00835	Glu_01_HTSeq	479.25
SARO_RS00840	Glu_01_HTSeq	19.3117
SARO_RS00845	Glu_01_HTSeq	72.09
SARO_RS00850	Glu_01_HTSeq	12.0728
SARO_RS00855	Glu_01_HTSeq	95.0298
SARO_RS00860	Glu_01_HTSeq	4.55071
SARO_RS00865	Glu_01_HTSeq	3.61888
SARO_RS00870	Glu_01_HTSeq	5.88031
SARO_RS00875	Glu_01_HTSeq	4.81944
SARO_RS00880	Glu_01_HTSeq	1.39257
SARO_RS00885	Glu_01_HTSeq	7.37733
SARO_RS00890	Glu_01_HTSeq	14.6516
SARO_RS00895	Glu_01_HTSeq	12.9285
SARO_RS00900	Glu_01_HTSeq	2.21215
SARO_RS00905	Glu_01_HTSeq	1.86603
SARO_RS00910	Glu_01_HTSeq	49.5247
SARO_RS00915	Glu_01_HTSeq	45.9266
SARO_RS00920	Glu_01_HTSeq	121.092
SARO_RS00925	Glu_01_HTSeq	59.5368
SARO_RS00930	Glu_01_HTSeq	75.079
SARO_RS00935	Glu_01_HTSeq	261.556
SARO_RS00945	Glu_01_HTSeq	16.6808
SARO_RS00950	Glu_01_HTSeq	11.774
SARO_RS00955	Glu_01_HTSeq	39.9209
SARO_RS00965	Glu_01_HTSeq	33.928
SARO_RS00970	Glu_01_HTSeq	25.8836
SARO_RS00975	Glu_01_HTSeq	131.726
SARO_RS00980	Glu_01_HTSeq	104.861
SARO_RS00990	Glu_01_HTSeq	57.7145
SARO_RS00995	Glu_01_HTSeq	47.5283
SARO_RS01000	Glu_01_HTSeq	167.299
SARO_RS01005	Glu_01_HTSeq	129.146
SARO_RS01015	Glu_01_HTSeq	23.9569
SARO_RS01020	Glu_01_HTSeq	136.388
SARO_RS01025	Glu_01_HTSeq	4.61164
SARO_RS01030	Glu_01_HTSeq	8.14834
SARO_RS01035	Glu_01_HTSeq	3.0417
SARO_RS01040	Glu_01_HTSeq	21.8905
SARO_RS01045	Glu_01_HTSeq	13.5565
SARO_RS01050	Glu_01_HTSeq	17.8041
SARO_RS01055	Glu_01_HTSeq	16.6178
SARO_RS01065	Glu_01_HTSeq	2.35962
SARO_RS01070	Glu_01_HTSeq	3.31277
SARO_RS01075	Glu_01_HTSeq	5.68838
SARO_RS01080	Glu_01_HTSeq	144.683
SARO_RS01090	Glu_01_HTSeq	24.0789
SARO_RS01095	Glu_01_HTSeq	30.533
SARO_RS01100	Glu_01_HTSeq	20.9112
SARO_RS01110	Glu_01_HTSeq	1370.13
SARO_RS01115	Glu_01_HTSeq	4.65715
SARO_RS01120	Glu_01_HTSeq	4.61337
SARO_RS01125	Glu_01_HTSeq	71.0398
SARO_RS01135	Glu_01_HTSeq	228.733
SARO_RS01140	Glu_01_HTSeq	113.596
SARO_RS01145	Glu_01_HTSeq	13.2396
SARO_RS01150	Glu_01_HTSeq	24.7839
SARO_RS01155	Glu_01_HTSeq	13.8768
SARO_RS01160	Glu_01_HTSeq	51.515
SARO_RS01165	Glu_01_HTSeq	20.1078
SARO_RS01170	Glu_01_HTSeq	7.75305
SARO_RS01175	Glu_01_HTSeq	20.97
SARO_RS01180	Glu_01_HTSeq	17.4732
SARO_RS01185	Glu_01_HTSeq	53.9073
SARO_RS01190	Glu_01_HTSeq	13.2425
SARO_RS01195	Glu_01_HTSeq	12.1994
SARO_RS01200	Glu_01_HTSeq	86.4581
SARO_RS01205	Glu_01_HTSeq	27.3885
SARO_RS01210	Glu_01_HTSeq	9.76396
SARO_RS01215	Glu_01_HTSeq	8.96351
SARO_RS01220	Glu_01_HTSeq	3.61106
SARO_RS01225	Glu_01_HTSeq	2.25669
SARO_RS01230	Glu_01_HTSeq	1.90434
SARO_RS01235	Glu_01_HTSeq	27.771
SARO_RS01240	Glu_01_HTSeq	22.5698
SARO_RS01245	Glu_01_HTSeq	15.9201
SARO_RS01250	Glu_01_HTSeq	10.0068
SARO_RS01255	Glu_01_HTSeq	10.3593
SARO_RS01260	Glu_01_HTSeq	2.69851
SARO_RS01265	Glu_01_HTSeq	2.00174
SARO_RS01270	Glu_01_HTSeq	2.07264
SARO_RS01275	Glu_01_HTSeq	21.1463
SARO_RS01280	Glu_01_HTSeq	9.68337
SARO_RS01285	Glu_01_HTSeq	42.801
SARO_RS01290	Glu_01_HTSeq	43.9437
SARO_RS01295	Glu_01_HTSeq	4.57748
SARO_RS01300	Glu_01_HTSeq	59.0733
SARO_RS01305	Glu_01_HTSeq	53.9667
SARO_RS01310	Glu_01_HTSeq	39.9919
SARO_RS01315	Glu_01_HTSeq	28.8399
SARO_RS01320	Glu_01_HTSeq	64.0946
SARO_RS01325	Glu_01_HTSeq	53.9042
SARO_RS01330	Glu_01_HTSeq	273.952
SARO_RS01335	Glu_01_HTSeq	98.2519
SARO_RS01340	Glu_01_HTSeq	24.8603
SARO_RS01345	Glu_01_HTSeq	24.4512
SARO_RS01350	Glu_01_HTSeq	17.8902
SARO_RS01355	Glu_01_HTSeq	73.4031
SARO_RS01360	Glu_01_HTSeq	320.51
SARO_RS01365	Glu_01_HTSeq	9.1403
SARO_RS01370	Glu_01_HTSeq	234.215
SARO_RS01375	Glu_01_HTSeq	401.879
SARO_RS01380	Glu_01_HTSeq	25.7995
SARO_RS01385	Glu_01_HTSeq	2.00545
SARO_RS01390	Glu_01_HTSeq	12.8775
SARO_RS01395	Glu_01_HTSeq	35.2447
SARO_RS01400	Glu_01_HTSeq	12939.7
SARO_RS01405	Glu_01_HTSeq	15.6475
SARO_RS01410	Glu_01_HTSeq	2.03278
SARO_RS01415	Glu_01_HTSeq	4.81168
SARO_RS01420	Glu_01_HTSeq	4.70763
SARO_RS01425	Glu_01_HTSeq	264.401
SARO_RS01435	Glu_01_HTSeq	188.403
SARO_RS01445	Glu_01_HTSeq	25.474
SARO_RS01450	Glu_01_HTSeq	63.12
SARO_RS01455	Glu_01_HTSeq	43.9575
SARO_RS01460	Glu_01_HTSeq	6.06163
SARO_RS01465	Glu_01_HTSeq	713.59
SARO_RS01470	Glu_01_HTSeq	4.4243
SARO_RS01475	Glu_01_HTSeq	31.3347
SARO_RS01480	Glu_01_HTSeq	79.3845
SARO_RS01495	Glu_01_HTSeq	10.6306
SARO_RS01500	Glu_01_HTSeq	15.4709
SARO_RS01505	Glu_01_HTSeq	10.0028
SARO_RS01510	Glu_01_HTSeq	13.3295
SARO_RS01515	Glu_01_HTSeq	49.8977
SARO_RS01520	Glu_01_HTSeq	663.796
SARO_RS01530	Glu_01_HTSeq	49.093
SARO_RS01535	Glu_01_HTSeq	32.2614
SARO_RS01540	Glu_01_HTSeq	4.32072
SARO_RS01545	Glu_01_HTSeq	1.41577
SARO_RS01550	Glu_01_HTSeq	0.931431
SARO_RS01560	Glu_01_HTSeq	1.08667
SARO_RS01570	Glu_01_HTSeq	0.330789
SARO_RS01580	Glu_01_HTSeq	1.22718
SARO_RS01585	Glu_01_HTSeq	0.769443
SARO_RS01590	Glu_01_HTSeq	0.939674
SARO_RS01600	Glu_01_HTSeq	1.52085
SARO_RS01605	Glu_01_HTSeq	2.13863
SARO_RS01610	Glu_01_HTSeq	50.5267
SARO_RS01615	Glu_01_HTSeq	6.33479
SARO_RS01620	Glu_01_HTSeq	6.38669
SARO_RS01630	Glu_01_HTSeq	5.66526
SARO_RS01635	Glu_01_HTSeq	5.30199
SARO_RS01640	Glu_01_HTSeq	5.68173
SARO_RS01650	Glu_01_HTSeq	12.2319
SARO_RS01665	Glu_01_HTSeq	9.2303
SARO_RS01670	Glu_01_HTSeq	6.2835
SARO_RS01680	Glu_01_HTSeq	1.11478
SARO_RS01685	Glu_01_HTSeq	7.50923
SARO_RS01690	Glu_01_HTSeq	26.6851
SARO_RS01710	Glu_01_HTSeq	4.44746
SARO_RS01715	Glu_01_HTSeq	6.35159
SARO_RS01725	Glu_01_HTSeq	15.7703
SARO_RS01730	Glu_01_HTSeq	12.6589
SARO_RS01735	Glu_01_HTSeq	12.2603
SARO_RS01740	Glu_01_HTSeq	22.9687
SARO_RS01745	Glu_01_HTSeq	8.2754
SARO_RS01755	Glu_01_HTSeq	20.7915
SARO_RS01760	Glu_01_HTSeq	27.672
SARO_RS01765	Glu_01_HTSeq	22.1878
SARO_RS01770	Glu_01_HTSeq	22.6175
SARO_RS01780	Glu_01_HTSeq	20.5063
SARO_RS01785	Glu_01_HTSeq	35.3362
SARO_RS01790	Glu_01_HTSeq	21.0237
SARO_RS01795	Glu_01_HTSeq	1.55613
SARO_RS01800	Glu_01_HTSeq	2.49576
SARO_RS01805	Glu_01_HTSeq	1.75378
SARO_RS01810	Glu_01_HTSeq	1.10034
SARO_RS01815	Glu_01_HTSeq	0.983177
SARO_RS01820	Glu_01_HTSeq	1.4496
SARO_RS01825	Glu_01_HTSeq	0.583424
SARO_RS01835	Glu_01_HTSeq	20.7138
SARO_RS01840	Glu_01_HTSeq	11.2618
SARO_RS01845	Glu_01_HTSeq	1.96635
SARO_RS01850	Glu_01_HTSeq	1.30126
SARO_RS01855	Glu_01_HTSeq	6.29233
SARO_RS01860	Glu_01_HTSeq	0.907548
SARO_RS01865	Glu_01_HTSeq	34.5856
SARO_RS01870	Glu_01_HTSeq	59.9009
SARO_RS01875	Glu_01_HTSeq	2.11224
SARO_RS01880	Glu_01_HTSeq	1.48329
SARO_RS01885	Glu_01_HTSeq	1.35759
SARO_RS01890	Glu_01_HTSeq	2.81111
SARO_RS01895	Glu_01_HTSeq	1.90413
SARO_RS01900	Glu_01_HTSeq	1.04101
SARO_RS01905	Glu_01_HTSeq	1.52659
SARO_RS01910	Glu_01_HTSeq	49.215
SARO_RS01915	Glu_01_HTSeq	11.9375
SARO_RS01920	Glu_01_HTSeq	14.2838
SARO_RS01925	Glu_01_HTSeq	25.5686
SARO_RS01930	Glu_01_HTSeq	37.6258
SARO_RS01935	Glu_01_HTSeq	37.2591
SARO_RS01945	Glu_01_HTSeq	641.707
SARO_RS01955	Glu_01_HTSeq	119.456
SARO_RS01960	Glu_01_HTSeq	23.884
SARO_RS01970	Glu_01_HTSeq	68.2466
SARO_RS01975	Glu_01_HTSeq	49.979
SARO_RS01980	Glu_01_HTSeq	110.435
SARO_RS01985	Glu_01_HTSeq	80.8331
SARO_RS01990	Glu_01_HTSeq	87.0702
SARO_RS01995	Glu_01_HTSeq	9.21728
SARO_RS02000	Glu_01_HTSeq	24.9141
SARO_RS02005	Glu_01_HTSeq	12.0157
SARO_RS02010	Glu_01_HTSeq	11.4552
SARO_RS02015	Glu_01_HTSeq	6.33479
SARO_RS02020	Glu_01_HTSeq	9.52925
SARO_RS02025	Glu_01_HTSeq	46.8573
SARO_RS02030	Glu_01_HTSeq	47.8905
SARO_RS02040	Glu_01_HTSeq	118.696
SARO_RS02045	Glu_01_HTSeq	32.6795
SARO_RS02050	Glu_01_HTSeq	32.1405
SARO_RS02055	Glu_01_HTSeq	84.9902
SARO_RS02060	Glu_01_HTSeq	33.2813
SARO_RS02065	Glu_01_HTSeq	51.6168
SARO_RS02070	Glu_01_HTSeq	11.8425
SARO_RS02075	Glu_01_HTSeq	34.7668
SARO_RS02080	Glu_01_HTSeq	42.5689
SARO_RS02085	Glu_01_HTSeq	64.1818
SARO_RS02090	Glu_01_HTSeq	7.47053
SARO_RS02095	Glu_01_HTSeq	270.316
SARO_RS02100	Glu_01_HTSeq	44.3186
SARO_RS02105	Glu_01_HTSeq	32.7231
SARO_RS02110	Glu_01_HTSeq	36.7756
SARO_RS02115	Glu_01_HTSeq	18.9871
SARO_RS02130	Glu_01_HTSeq	6.73327
SARO_RS02135	Glu_01_HTSeq	54.0826
SARO_RS02140	Glu_01_HTSeq	18.9262
SARO_RS02145	Glu_01_HTSeq	71.2992
SARO_RS02150	Glu_01_HTSeq	103.55
SARO_RS02155	Glu_01_HTSeq	751.122
SARO_RS02160	Glu_01_HTSeq	39.6229
SARO_RS02170	Glu_01_HTSeq	25.6689
SARO_RS02175	Glu_01_HTSeq	5.83315
SARO_RS02180	Glu_01_HTSeq	40.8997
SARO_RS02185	Glu_01_HTSeq	24.6164
SARO_RS02190	Glu_01_HTSeq	43.5269
SARO_RS02195	Glu_01_HTSeq	21.8855
SARO_RS02200	Glu_01_HTSeq	46.1853
SARO_RS02205	Glu_01_HTSeq	24.7917
SARO_RS02210	Glu_01_HTSeq	20.7906
SARO_RS02215	Glu_01_HTSeq	9.72206
SARO_RS02220	Glu_01_HTSeq	23.1915
SARO_RS02225	Glu_01_HTSeq	23.8996
SARO_RS02235	Glu_01_HTSeq	15.9728
SARO_RS02240	Glu_01_HTSeq	38.8068
SARO_RS02245	Glu_01_HTSeq	16.2865
SARO_RS02260	Glu_01_HTSeq	40.6642
SARO_RS02265	Glu_01_HTSeq	23.5011
SARO_RS02270	Glu_01_HTSeq	51.7844
SARO_RS02275	Glu_01_HTSeq	48.6892
SARO_RS02280	Glu_01_HTSeq	2.42903
SARO_RS02285	Glu_01_HTSeq	12.9732
SARO_RS02290	Glu_01_HTSeq	0.0569041
SARO_RS02295	Glu_01_HTSeq	83.5104
SARO_RS02300	Glu_01_HTSeq	7.07887
SARO_RS02305	Glu_01_HTSeq	4.27173
SARO_RS02310	Glu_01_HTSeq	7.20996
SARO_RS02315	Glu_01_HTSeq	8.03066
SARO_RS02320	Glu_01_HTSeq	4.37273
SARO_RS02325	Glu_01_HTSeq	14.7569
SARO_RS02330	Glu_01_HTSeq	6.16094
SARO_RS02335	Glu_01_HTSeq	6.03313
SARO_RS02340	Glu_01_HTSeq	58.9906
SARO_RS02345	Glu_01_HTSeq	499.096
SARO_RS02350	Glu_01_HTSeq	10.9673
SARO_RS02355	Glu_01_HTSeq	5.92812
SARO_RS02360	Glu_01_HTSeq	6.2523
SARO_RS02365	Glu_01_HTSeq	24.6808
SARO_RS02370	Glu_01_HTSeq	15.5053
SARO_RS02375	Glu_01_HTSeq	12.1967
SARO_RS02380	Glu_01_HTSeq	1.72655
SARO_RS02385	Glu_01_HTSeq	9.91469
SARO_RS02395	Glu_01_HTSeq	27.3612
SARO_RS02400	Glu_01_HTSeq	9.20663
SARO_RS02410	Glu_01_HTSeq	6.60695
SARO_RS02415	Glu_01_HTSeq	17.4988
SARO_RS02420	Glu_01_HTSeq	3.33366
SARO_RS02425	Glu_01_HTSeq	76.7454
SARO_RS02430	Glu_01_HTSeq	41.3514
SARO_RS02435	Glu_01_HTSeq	22.9279
SARO_RS02440	Glu_01_HTSeq	17.5699
SARO_RS02445	Glu_01_HTSeq	51.4283
SARO_RS02455	Glu_01_HTSeq	3.37417
SARO_RS02460	Glu_01_HTSeq	17.6972
SARO_RS02465	Glu_01_HTSeq	83.5929
SARO_RS02470	Glu_01_HTSeq	34.7137
SARO_RS02475	Glu_01_HTSeq	11.4876
SARO_RS02490	Glu_01_HTSeq	410.231
SARO_RS02495	Glu_01_HTSeq	61.0344
SARO_RS02500	Glu_01_HTSeq	882.165
SARO_RS02505	Glu_01_HTSeq	51.7817
SARO_RS02510	Glu_01_HTSeq	213.163
SARO_RS02515	Glu_01_HTSeq	39.9338
SARO_RS02520	Glu_01_HTSeq	11.7598
SARO_RS02525	Glu_01_HTSeq	99.726
SARO_RS02530	Glu_01_HTSeq	32.9811
SARO_RS02550	Glu_01_HTSeq	4.99151
SARO_RS02555	Glu_01_HTSeq	5.30227
SARO_RS02560	Glu_01_HTSeq	16.0625
SARO_RS02565	Glu_01_HTSeq	7.69656
SARO_RS02570	Glu_01_HTSeq	11.4067
SARO_RS02575	Glu_01_HTSeq	8.68371
SARO_RS02580	Glu_01_HTSeq	46.7711
SARO_RS02585	Glu_01_HTSeq	14.6909
SARO_RS02590	Glu_01_HTSeq	11.0214
SARO_RS02595	Glu_01_HTSeq	8.01855
SARO_RS02605	Glu_01_HTSeq	49.8232
SARO_RS02610	Glu_01_HTSeq	9.29692
SARO_RS02615	Glu_01_HTSeq	10.9397
SARO_RS02620	Glu_01_HTSeq	8.97808
SARO_RS02625	Glu_01_HTSeq	2.41648
SARO_RS02630	Glu_01_HTSeq	3.59843
SARO_RS02635	Glu_01_HTSeq	12.4433
SARO_RS02645	Glu_01_HTSeq	26.7424
SARO_RS02650	Glu_01_HTSeq	22.9439
SARO_RS02655	Glu_01_HTSeq	3.08646
SARO_RS02660	Glu_01_HTSeq	2.05455
SARO_RS02665	Glu_01_HTSeq	4.66261
SARO_RS02670	Glu_01_HTSeq	3.48141
SARO_RS02675	Glu_01_HTSeq	5.38361
SARO_RS02680	Glu_01_HTSeq	1.43168
SARO_RS02695	Glu_01_HTSeq	6.49864
SARO_RS02700	Glu_01_HTSeq	5.5907
SARO_RS02705	Glu_01_HTSeq	24.4242
SARO_RS02715	Glu_01_HTSeq	26.1029
SARO_RS02720	Glu_01_HTSeq	28.5121
SARO_RS02725	Glu_01_HTSeq	5.53464
SARO_RS02730	Glu_01_HTSeq	18.7763
SARO_RS02735	Glu_01_HTSeq	22.3084
SARO_RS02740	Glu_01_HTSeq	163.665
SARO_RS02745	Glu_01_HTSeq	9.72718
SARO_RS02750	Glu_01_HTSeq	43.8982
SARO_RS02755	Glu_01_HTSeq	27.8234
SARO_RS02760	Glu_01_HTSeq	162.68
SARO_RS02765	Glu_01_HTSeq	38.4658
SARO_RS02770	Glu_01_HTSeq	60.2661
SARO_RS02775	Glu_01_HTSeq	34.5095
SARO_RS02780	Glu_01_HTSeq	1.84346
SARO_RS02785	Glu_01_HTSeq	84.8964
SARO_RS02790	Glu_01_HTSeq	11.6971
SARO_RS02795	Glu_01_HTSeq	11.7759
SARO_RS02800	Glu_01_HTSeq	11.0174
SARO_RS02805	Glu_01_HTSeq	9.78827
SARO_RS02810	Glu_01_HTSeq	60.0269
SARO_RS02815	Glu_01_HTSeq	18.2405
SARO_RS02820	Glu_01_HTSeq	50.6739
SARO_RS02825	Glu_01_HTSeq	39.7382
SARO_RS02830	Glu_01_HTSeq	6.07782
SARO_RS02835	Glu_01_HTSeq	48.3872
SARO_RS02840	Glu_01_HTSeq	3.52727
SARO_RS02845	Glu_01_HTSeq	12.5115
SARO_RS02850	Glu_01_HTSeq	5.58142
SARO_RS02860	Glu_01_HTSeq	56.6173
SARO_RS02865	Glu_01_HTSeq	19.402
SARO_RS02870	Glu_01_HTSeq	187.983
SARO_RS02885	Glu_01_HTSeq	209.834
SARO_RS02890	Glu_01_HTSeq	92.5449
SARO_RS02895	Glu_01_HTSeq	53.8781
SARO_RS02900	Glu_01_HTSeq	43.1134
SARO_RS02905	Glu_01_HTSeq	1.65911
SARO_RS02910	Glu_01_HTSeq	11.7114
SARO_RS02915	Glu_01_HTSeq	127.448
SARO_RS02920	Glu_01_HTSeq	494.606
SARO_RS02935	Glu_01_HTSeq	139.451
SARO_RS02940	Glu_01_HTSeq	24.5038
SARO_RS02945	Glu_01_HTSeq	13.7645
SARO_RS02950	Glu_01_HTSeq	31.1364
SARO_RS02955	Glu_01_HTSeq	14.366
SARO_RS02970	Glu_01_HTSeq	14.5626
SARO_RS02980	Glu_01_HTSeq	2.41325
SARO_RS02985	Glu_01_HTSeq	8.59416
SARO_RS02990	Glu_01_HTSeq	2.01759
SARO_RS02995	Glu_01_HTSeq	1.14392
SARO_RS03000	Glu_01_HTSeq	2.65458
SARO_RS03005	Glu_01_HTSeq	22.5955
SARO_RS03010	Glu_01_HTSeq	5.86113
SARO_RS03025	Glu_01_HTSeq	7.84687
SARO_RS03030	Glu_01_HTSeq	3.92556
SARO_RS03035	Glu_01_HTSeq	5.23124
SARO_RS03040	Glu_01_HTSeq	3.85015
SARO_RS03045	Glu_01_HTSeq	8.52328
SARO_RS03050	Glu_01_HTSeq	18.7757
SARO_RS03060	Glu_01_HTSeq	4.96571
SARO_RS03065	Glu_01_HTSeq	1.96635
SARO_RS03070	Glu_01_HTSeq	5.49039
SARO_RS03075	Glu_01_HTSeq	3.26453
SARO_RS03080	Glu_01_HTSeq	6.45708
SARO_RS03085	Glu_01_HTSeq	4.47038
SARO_RS03090	Glu_01_HTSeq	0.717453
SARO_RS03095	Glu_01_HTSeq	0.496183
SARO_RS03100	Glu_01_HTSeq	1.3679
SARO_RS03105	Glu_01_HTSeq	1.11879
SARO_RS03110	Glu_01_HTSeq	1.62289
SARO_RS03115	Glu_01_HTSeq	1.44047
SARO_RS03120	Glu_01_HTSeq	1.66955
SARO_RS03130	Glu_01_HTSeq	0.692069
SARO_RS03135	Glu_01_HTSeq	2.167
SARO_RS03140	Glu_01_HTSeq	2.344
SARO_RS03145	Glu_01_HTSeq	26.4661
SARO_RS03150	Glu_01_HTSeq	7.71416
SARO_RS03160	Glu_01_HTSeq	40.8136
SARO_RS03165	Glu_01_HTSeq	2.0278
SARO_RS03170	Glu_01_HTSeq	47.3457
SARO_RS03175	Glu_01_HTSeq	1.80353
SARO_RS03180	Glu_01_HTSeq	1.96635
SARO_RS03185	Glu_01_HTSeq	3.29653
SARO_RS03205	Glu_01_HTSeq	2.1917
SARO_RS03210	Glu_01_HTSeq	10.9767
SARO_RS03215	Glu_01_HTSeq	4.12362
SARO_RS03220	Glu_01_HTSeq	0.471925
SARO_RS03225	Glu_01_HTSeq	1.89504
SARO_RS03230	Glu_01_HTSeq	1.13913
SARO_RS03235	Glu_01_HTSeq	2.05959
SARO_RS03240	Glu_01_HTSeq	3.07612
SARO_RS03245	Glu_01_HTSeq	1.19576
SARO_RS03250	Glu_01_HTSeq	2.92515
SARO_RS03260	Glu_01_HTSeq	1.8151
SARO_RS03265	Glu_01_HTSeq	1.13893
SARO_RS03270	Glu_01_HTSeq	0.650632
SARO_RS03275	Glu_01_HTSeq	4.67009
SARO_RS03280	Glu_01_HTSeq	5.17126
SARO_RS03285	Glu_01_HTSeq	5.22003
SARO_RS03290	Glu_01_HTSeq	2.14079
SARO_RS03295	Glu_01_HTSeq	1.16076
SARO_RS03300	Glu_01_HTSeq	1.11558
SARO_RS03305	Glu_01_HTSeq	2.17222
SARO_RS03310	Glu_01_HTSeq	1.66246
SARO_RS03315	Glu_01_HTSeq	2.86526
SARO_RS03320	Glu_01_HTSeq	1.23111
SARO_RS03325	Glu_01_HTSeq	2.45794
SARO_RS03330	Glu_01_HTSeq	0.786542
SARO_RS03340	Glu_01_HTSeq	18.7867
SARO_RS03345	Glu_01_HTSeq	98.5156
SARO_RS03350	Glu_01_HTSeq	6.57772
SARO_RS03355	Glu_01_HTSeq	10.9467
SARO_RS03360	Glu_01_HTSeq	7.19124
SARO_RS03365	Glu_01_HTSeq	8.84859
SARO_RS03370	Glu_01_HTSeq	26.7929
SARO_RS03375	Glu_01_HTSeq	1661.65
SARO_RS03380	Glu_01_HTSeq	1374.74
SARO_RS03390	Glu_01_HTSeq	19.7585
SARO_RS03395	Glu_01_HTSeq	115.622
SARO_RS03400	Glu_01_HTSeq	31.8301
SARO_RS03405	Glu_01_HTSeq	28.1722
SARO_RS03410	Glu_01_HTSeq	27.0663
SARO_RS03415	Glu_01_HTSeq	110.754
SARO_RS03420	Glu_01_HTSeq	4514.86
SARO_RS03425	Glu_01_HTSeq	3733.52
SARO_RS03430	Glu_01_HTSeq	23.5361
SARO_RS03435	Glu_01_HTSeq	144.567
SARO_RS03440	Glu_01_HTSeq	84.9998
SARO_RS03445	Glu_01_HTSeq	101.55
SARO_RS03450	Glu_01_HTSeq	72.9173
SARO_RS03455	Glu_01_HTSeq	9.92769
SARO_RS03460	Glu_01_HTSeq	83.0045
SARO_RS03465	Glu_01_HTSeq	92.3471
SARO_RS03470	Glu_01_HTSeq	69.6026
SARO_RS03475	Glu_01_HTSeq	39.6239
SARO_RS03480	Glu_01_HTSeq	16.219
SARO_RS03485	Glu_01_HTSeq	26.4682
SARO_RS03490	Glu_01_HTSeq	14.796
SARO_RS03495	Glu_01_HTSeq	13.5565
SARO_RS03505	Glu_01_HTSeq	30.5951
SARO_RS03510	Glu_01_HTSeq	598.043
SARO_RS03515	Glu_01_HTSeq	4.51105
SARO_RS03525	Glu_01_HTSeq	8.11591
SARO_RS03530	Glu_01_HTSeq	14.9115
SARO_RS03535	Glu_01_HTSeq	4.34668
SARO_RS03540	Glu_01_HTSeq	4.48661
SARO_RS03545	Glu_01_HTSeq	7.48727
SARO_RS03550	Glu_01_HTSeq	9.77461
SARO_RS03555	Glu_01_HTSeq	11.4537
SARO_RS03560	Glu_01_HTSeq	6.04178
SARO_RS03565	Glu_01_HTSeq	7.11415
SARO_RS03570	Glu_01_HTSeq	6.32697
SARO_RS03575	Glu_01_HTSeq	6.1304
SARO_RS03580	Glu_01_HTSeq	23.3467
SARO_RS03585	Glu_01_HTSeq	24.4512
SARO_RS03590	Glu_01_HTSeq	41.5861
SARO_RS03600	Glu_01_HTSeq	1.80249
SARO_RS03605	Glu_01_HTSeq	3.06042
SARO_RS03610	Glu_01_HTSeq	2.47577
SARO_RS03615	Glu_01_HTSeq	3.14772
SARO_RS03630	Glu_01_HTSeq	1.62016
SARO_RS03635	Glu_01_HTSeq	1.60884
SARO_RS03640	Glu_01_HTSeq	0.826159
SARO_RS03645	Glu_01_HTSeq	1.0552
SARO_RS03650	Glu_01_HTSeq	0.779121
SARO_RS03655	Glu_01_HTSeq	0.865917
SARO_RS03660	Glu_01_HTSeq	7.43795
SARO_RS03665	Glu_01_HTSeq	8.24489
SARO_RS03670	Glu_01_HTSeq	2.28672
SARO_RS03675	Glu_01_HTSeq	14.5774
SARO_RS03680	Glu_01_HTSeq	6.16419
SARO_RS03685	Glu_01_HTSeq	6.27749
SARO_RS03690	Glu_01_HTSeq	48.1318
SARO_RS03695	Glu_01_HTSeq	4.72395
SARO_RS03700	Glu_01_HTSeq	9.32109
SARO_RS03705	Glu_01_HTSeq	7.39094
SARO_RS03710	Glu_01_HTSeq	46.4105
SARO_RS03715	Glu_01_HTSeq	40.6771
SARO_RS03725	Glu_01_HTSeq	8.20619
SARO_RS03730	Glu_01_HTSeq	8.17165
SARO_RS03735	Glu_01_HTSeq	4.6224
SARO_RS03740	Glu_01_HTSeq	2.43051
SARO_RS03745	Glu_01_HTSeq	3.8117
SARO_RS03755	Glu_01_HTSeq	10.1456
SARO_RS03760	Glu_01_HTSeq	6.59471
SARO_RS03765	Glu_01_HTSeq	4.36801
SARO_RS03770	Glu_01_HTSeq	44.7415
SARO_RS03775	Glu_01_HTSeq	25.3594
SARO_RS03790	Glu_01_HTSeq	8.02272
SARO_RS03795	Glu_01_HTSeq	1.796
SARO_RS03800	Glu_01_HTSeq	2.03743
SARO_RS03805	Glu_01_HTSeq	331.668
SARO_RS03810	Glu_01_HTSeq	22.4922
SARO_RS03815	Glu_01_HTSeq	12.0156
SARO_RS03820	Glu_01_HTSeq	16.7806
SARO_RS03825	Glu_01_HTSeq	5.83729
SARO_RS03830	Glu_01_HTSeq	2.27786
SARO_RS03835	Glu_01_HTSeq	3.44629
SARO_RS03840	Glu_01_HTSeq	4.70082
SARO_RS03845	Glu_01_HTSeq	8.20894
SARO_RS03850	Glu_01_HTSeq	5.71472
SARO_RS03855	Glu_01_HTSeq	0.89606
SARO_RS03860	Glu_01_HTSeq	0.626449
SARO_RS03865	Glu_01_HTSeq	3.61766
SARO_RS03870	Glu_01_HTSeq	2.51256
SARO_RS03875	Glu_01_HTSeq	1.48981
SARO_RS03885	Glu_01_HTSeq	27.6464
SARO_RS03890	Glu_01_HTSeq	2.34262
SARO_RS03895	Glu_01_HTSeq	3.32917
SARO_RS03900	Glu_01_HTSeq	8.78305
SARO_RS03905	Glu_01_HTSeq	12.8063
SARO_RS03915	Glu_01_HTSeq	0.636173
SARO_RS03920	Glu_01_HTSeq	0.393271
SARO_RS03925	Glu_01_HTSeq	3.58878
SARO_RS03930	Glu_01_HTSeq	1.73502
SARO_RS03935	Glu_01_HTSeq	5.81935
SARO_RS03940	Glu_01_HTSeq	22.0019
SARO_RS03945	Glu_01_HTSeq	38.8196
SARO_RS03950	Glu_01_HTSeq	36.2528
SARO_RS03955	Glu_01_HTSeq	337.438
SARO_RS03960	Glu_01_HTSeq	8.308
SARO_RS03965	Glu_01_HTSeq	7.11302
SARO_RS03970	Glu_01_HTSeq	4.45166
SARO_RS03975	Glu_01_HTSeq	13.255
SARO_RS03980	Glu_01_HTSeq	8.52786
SARO_RS03985	Glu_01_HTSeq	13.3826
SARO_RS03990	Glu_01_HTSeq	10.3569
SARO_RS03995	Glu_01_HTSeq	12.9912
SARO_RS04000	Glu_01_HTSeq	4.89733
SARO_RS04005	Glu_01_HTSeq	9.51
SARO_RS04010	Glu_01_HTSeq	44.019
SARO_RS04015	Glu_01_HTSeq	37.2744
SARO_RS04020	Glu_01_HTSeq	8.28111
SARO_RS04025	Glu_01_HTSeq	142.274
SARO_RS04030	Glu_01_HTSeq	2.93698
SARO_RS04035	Glu_01_HTSeq	20.4091
SARO_RS04040	Glu_01_HTSeq	12.3385
SARO_RS04050	Glu_01_HTSeq	20.8901
SARO_RS04055	Glu_01_HTSeq	37.8339
SARO_RS04060	Glu_01_HTSeq	2.52817
SARO_RS04065	Glu_01_HTSeq	30.0852
SARO_RS04070	Glu_01_HTSeq	37.1798
SARO_RS04075	Glu_01_HTSeq	8.66348
SARO_RS04080	Glu_01_HTSeq	74.4462
SARO_RS04085	Glu_01_HTSeq	3.94488
SARO_RS04090	Glu_01_HTSeq	33.4839
SARO_RS04095	Glu_01_HTSeq	36.9675
SARO_RS04100	Glu_01_HTSeq	48.6522
SARO_RS04105	Glu_01_HTSeq	4.44414
SARO_RS04110	Glu_01_HTSeq	39.872
SARO_RS04115	Glu_01_HTSeq	211.212
SARO_RS04125	Glu_01_HTSeq	5.02761
SARO_RS04130	Glu_01_HTSeq	16.0672
SARO_RS04135	Glu_01_HTSeq	37.4959
SARO_RS04140	Glu_01_HTSeq	26.0353
SARO_RS04145	Glu_01_HTSeq	29.1801
SARO_RS04150	Glu_01_HTSeq	29.4679
SARO_RS04160	Glu_01_HTSeq	518.854
SARO_RS04170	Glu_01_HTSeq	1069.47
SARO_RS04175	Glu_01_HTSeq	39.9527
SARO_RS04180	Glu_01_HTSeq	6.21793
SARO_RS04185	Glu_01_HTSeq	23.2418
SARO_RS04190	Glu_01_HTSeq	19.9062
SARO_RS04195	Glu_01_HTSeq	28.9844
SARO_RS04200	Glu_01_HTSeq	16.7914
SARO_RS04205	Glu_01_HTSeq	18.8407
SARO_RS04210	Glu_01_HTSeq	144.281
SARO_RS04215	Glu_01_HTSeq	138.92
SARO_RS04220	Glu_01_HTSeq	28.4794
SARO_RS04225	Glu_01_HTSeq	3.00441
SARO_RS04230	Glu_01_HTSeq	110.045
SARO_RS04235	Glu_01_HTSeq	51.929
SARO_RS04240	Glu_01_HTSeq	11.493
SARO_RS04245	Glu_01_HTSeq	6.88224
SARO_RS04250	Glu_01_HTSeq	75.7622
SARO_RS04255	Glu_01_HTSeq	3.87126
SARO_RS04260	Glu_01_HTSeq	6.6141
SARO_RS04265	Glu_01_HTSeq	20.5287
SARO_RS04270	Glu_01_HTSeq	235.373
SARO_RS04275	Glu_01_HTSeq	4.37991
SARO_RS04285	Glu_01_HTSeq	6.75711
SARO_RS04290	Glu_01_HTSeq	1.90852
SARO_RS04295	Glu_01_HTSeq	28.3805
SARO_RS04300	Glu_01_HTSeq	28.0924
SARO_RS04305	Glu_01_HTSeq	33.8408
SARO_RS04320	Glu_01_HTSeq	75.5769
SARO_RS04325	Glu_01_HTSeq	38.4641
SARO_RS04330	Glu_01_HTSeq	11.9488
SARO_RS04335	Glu_01_HTSeq	4.79924
SARO_RS04340	Glu_01_HTSeq	32.0987
SARO_RS04345	Glu_01_HTSeq	18.4249
SARO_RS04350	Glu_01_HTSeq	57.5687
SARO_RS04355	Glu_01_HTSeq	18.9459
SARO_RS04360	Glu_01_HTSeq	19.0729
SARO_RS04365	Glu_01_HTSeq	351.623
SARO_RS04370	Glu_01_HTSeq	10.8216
SARO_RS04375	Glu_01_HTSeq	58.5295
SARO_RS04380	Glu_01_HTSeq	18.9904
SARO_RS04385	Glu_01_HTSeq	27.2791
SARO_RS04390	Glu_01_HTSeq	13.1953
SARO_RS04395	Glu_01_HTSeq	33.1822
SARO_RS04400	Glu_01_HTSeq	62.9986
SARO_RS04405	Glu_01_HTSeq	63.3246
SARO_RS04410	Glu_01_HTSeq	11.6542
SARO_RS04415	Glu_01_HTSeq	5.53561
SARO_RS04420	Glu_01_HTSeq	6.64923
SARO_RS04425	Glu_01_HTSeq	2.50308
SARO_RS04430	Glu_01_HTSeq	20.115
SARO_RS04435	Glu_01_HTSeq	18.8598
SARO_RS04445	Glu_01_HTSeq	137.473
SARO_RS04450	Glu_01_HTSeq	44.0443
SARO_RS04455	Glu_01_HTSeq	48.0664
SARO_RS04460	Glu_01_HTSeq	12.9042
SARO_RS04465	Glu_01_HTSeq	3.18549
SARO_RS04470	Glu_01_HTSeq	1665.79
SARO_RS04475	Glu_01_HTSeq	188.946
SARO_RS04480	Glu_01_HTSeq	18.3292
SARO_RS04485	Glu_01_HTSeq	10.3936
SARO_RS04490	Glu_01_HTSeq	74.581
SARO_RS04495	Glu_01_HTSeq	181
SARO_RS04500	Glu_01_HTSeq	29.5371
SARO_RS04505	Glu_01_HTSeq	17.4382
SARO_RS04510	Glu_01_HTSeq	112.498
SARO_RS04515	Glu_01_HTSeq	16.7406
SARO_RS04520	Glu_01_HTSeq	12.1828
SARO_RS04525	Glu_01_HTSeq	32.0235
SARO_RS04530	Glu_01_HTSeq	10.8906
SARO_RS04535	Glu_01_HTSeq	15.271
SARO_RS04540	Glu_01_HTSeq	27.9377
SARO_RS04550	Glu_01_HTSeq	36.6585
SARO_RS04555	Glu_01_HTSeq	17.5545
SARO_RS04560	Glu_01_HTSeq	71.424
SARO_RS04575	Glu_01_HTSeq	94.5784
SARO_RS04580	Glu_01_HTSeq	142.757
SARO_RS04585	Glu_01_HTSeq	1432.57
SARO_RS04595	Glu_01_HTSeq	32.1272
SARO_RS04600	Glu_01_HTSeq	130.078
SARO_RS04605	Glu_01_HTSeq	46.4326
SARO_RS04610	Glu_01_HTSeq	108.59
SARO_RS04615	Glu_01_HTSeq	28.4694
SARO_RS04625	Glu_01_HTSeq	25.7617
SARO_RS04630	Glu_01_HTSeq	15.3217
SARO_RS04645	Glu_01_HTSeq	1292.88
SARO_RS04650	Glu_01_HTSeq	52.6258
SARO_RS04655	Glu_01_HTSeq	67.1293
SARO_RS04660	Glu_01_HTSeq	54.5289
SARO_RS04665	Glu_01_HTSeq	20.2558
SARO_RS04670	Glu_01_HTSeq	87.2619
SARO_RS04680	Glu_01_HTSeq	34.5363
SARO_RS04685	Glu_01_HTSeq	6.98573
SARO_RS04695	Glu_01_HTSeq	11.7479
SARO_RS04700	Glu_01_HTSeq	40.6725
SARO_RS04705	Glu_01_HTSeq	11.5237
SARO_RS04710	Glu_01_HTSeq	215.293
SARO_RS04715	Glu_01_HTSeq	133.419
SARO_RS04720	Glu_01_HTSeq	43.1096
SARO_RS04725	Glu_01_HTSeq	8.98066
SARO_RS04730	Glu_01_HTSeq	7.15418
SARO_RS04735	Glu_01_HTSeq	25.6609
SARO_RS04740	Glu_01_HTSeq	103.44
SARO_RS04745	Glu_01_HTSeq	20.104
SARO_RS04750	Glu_01_HTSeq	16.0145
SARO_RS04760	Glu_01_HTSeq	22.894
SARO_RS04775	Glu_01_HTSeq	109.227
SARO_RS04780	Glu_01_HTSeq	15.4242
SARO_RS04785	Glu_01_HTSeq	37.3196
SARO_RS04790	Glu_01_HTSeq	14.9029
SARO_RS04795	Glu_01_HTSeq	8.84859
SARO_RS04800	Glu_01_HTSeq	15.1163
SARO_RS04805	Glu_01_HTSeq	17.5772
SARO_RS04810	Glu_01_HTSeq	17.4674
SARO_RS04815	Glu_01_HTSeq	51.0095
SARO_RS04825	Glu_01_HTSeq	398.652
SARO_RS04830	Glu_01_HTSeq	24.6882
SARO_RS04835	Glu_01_HTSeq	24.4099
SARO_RS04840	Glu_01_HTSeq	31.13
SARO_RS04845	Glu_01_HTSeq	37.7498
SARO_RS04850	Glu_01_HTSeq	242.429
SARO_RS04855	Glu_01_HTSeq	9.9886
SARO_RS04860	Glu_01_HTSeq	9.02918
SARO_RS04865	Glu_01_HTSeq	21.9242
SARO_RS04870	Glu_01_HTSeq	30.902
SARO_RS04875	Glu_01_HTSeq	6.37099
SARO_RS04880	Glu_01_HTSeq	9.2448
SARO_RS04885	Glu_01_HTSeq	28.2914
SARO_RS04890	Glu_01_HTSeq	34.718
SARO_RS04900	Glu_01_HTSeq	52.6352
SARO_RS04905	Glu_01_HTSeq	68.0784
SARO_RS04910	Glu_01_HTSeq	22.6769
SARO_RS04915	Glu_01_HTSeq	63.8856
SARO_RS04920	Glu_01_HTSeq	630.796
SARO_RS04925	Glu_01_HTSeq	10.9767
SARO_RS04935	Glu_01_HTSeq	89.1278
SARO_RS04940	Glu_01_HTSeq	22.2156
SARO_RS04945	Glu_01_HTSeq	27.7231
SARO_RS04950	Glu_01_HTSeq	262.521
SARO_RS04965	Glu_01_HTSeq	26.1268
SARO_RS04970	Glu_01_HTSeq	17.7459
SARO_RS04975	Glu_01_HTSeq	34.6553
SARO_RS04980	Glu_01_HTSeq	11.8229
SARO_RS04985	Glu_01_HTSeq	13.6325
SARO_RS04990	Glu_01_HTSeq	16.5082
SARO_RS04995	Glu_01_HTSeq	16.2069
SARO_RS05000	Glu_01_HTSeq	22.1215
SARO_RS05005	Glu_01_HTSeq	9.26711
SARO_RS05010	Glu_01_HTSeq	50.9392
SARO_RS05015	Glu_01_HTSeq	34.5838
SARO_RS05020	Glu_01_HTSeq	86.5784
SARO_RS05025	Glu_01_HTSeq	173.665
SARO_RS05035	Glu_01_HTSeq	5.26258
SARO_RS05045	Glu_01_HTSeq	58.8534
SARO_RS05050	Glu_01_HTSeq	40.4741
SARO_RS05055	Glu_01_HTSeq	72.7551
SARO_RS05060	Glu_01_HTSeq	32.4258
SARO_RS05070	Glu_01_HTSeq	29.3369
SARO_RS05075	Glu_01_HTSeq	17.8176
SARO_RS05090	Glu_01_HTSeq	27.2417
SARO_RS05095	Glu_01_HTSeq	15.3376
SARO_RS05100	Glu_01_HTSeq	16.8145
SARO_RS05105	Glu_01_HTSeq	15.28
SARO_RS05110	Glu_01_HTSeq	18.8149
SARO_RS05115	Glu_01_HTSeq	70.5805
SARO_RS05120	Glu_01_HTSeq	31.1008
SARO_RS05130	Glu_01_HTSeq	4.64313
SARO_RS05135	Glu_01_HTSeq	15.5017
SARO_RS05140	Glu_01_HTSeq	57.4814
SARO_RS05145	Glu_01_HTSeq	154.89
SARO_RS05150	Glu_01_HTSeq	234.601
SARO_RS05155	Glu_01_HTSeq	6.30192
SARO_RS05160	Glu_01_HTSeq	3.33425
SARO_RS05165	Glu_01_HTSeq	7.10039
SARO_RS05170	Glu_01_HTSeq	6.56136
SARO_RS05175	Glu_01_HTSeq	10.443
SARO_RS05180	Glu_01_HTSeq	6.53435
SARO_RS05185	Glu_01_HTSeq	1.92742
SARO_RS05190	Glu_01_HTSeq	520.311
SARO_RS05195	Glu_01_HTSeq	29.7861
SARO_RS05200	Glu_01_HTSeq	7.85538
SARO_RS05205	Glu_01_HTSeq	12.8438
SARO_RS05210	Glu_01_HTSeq	7.32793
SARO_RS05215	Glu_01_HTSeq	5.70708
SARO_RS05220	Glu_01_HTSeq	4.79537
SARO_RS05225	Glu_01_HTSeq	17.903
SARO_RS05230	Glu_01_HTSeq	38.0638
SARO_RS05240	Glu_01_HTSeq	7.94407
SARO_RS05245	Glu_01_HTSeq	2.68312
SARO_RS05250	Glu_01_HTSeq	1.60075
SARO_RS05255	Glu_01_HTSeq	5.36743
SARO_RS05260	Glu_01_HTSeq	100.595
SARO_RS05265	Glu_01_HTSeq	26.2407
SARO_RS05270	Glu_01_HTSeq	8.34372
SARO_RS05280	Glu_01_HTSeq	334.304
SARO_RS05285	Glu_01_HTSeq	6.34467
SARO_RS05290	Glu_01_HTSeq	16.7384
SARO_RS05295	Glu_01_HTSeq	12.0822
SARO_RS05300	Glu_01_HTSeq	33.1738
SARO_RS05305	Glu_01_HTSeq	11.6028
SARO_RS05310	Glu_01_HTSeq	17.756
SARO_RS05315	Glu_01_HTSeq	15.2894
SARO_RS05320	Glu_01_HTSeq	9.85204
SARO_RS05335	Glu_01_HTSeq	9.41436
SARO_RS05340	Glu_01_HTSeq	14.455
SARO_RS05345	Glu_01_HTSeq	12.9536
SARO_RS05350	Glu_01_HTSeq	81.0913
SARO_RS05355	Glu_01_HTSeq	94.6163
SARO_RS05360	Glu_01_HTSeq	74.897
SARO_RS05365	Glu_01_HTSeq	119.14
SARO_RS05370	Glu_01_HTSeq	113.153
SARO_RS05375	Glu_01_HTSeq	162.564
SARO_RS05380	Glu_01_HTSeq	114.163
SARO_RS05385	Glu_01_HTSeq	134.925
SARO_RS05395	Glu_01_HTSeq	84.3531
SARO_RS05400	Glu_01_HTSeq	37.8538
SARO_RS05405	Glu_01_HTSeq	15.4492
SARO_RS05410	Glu_01_HTSeq	35.6845
SARO_RS05415	Glu_01_HTSeq	50.7565
SARO_RS05425	Glu_01_HTSeq	58.461
SARO_RS05430	Glu_01_HTSeq	54.3728
SARO_RS05435	Glu_01_HTSeq	150.684
SARO_RS05440	Glu_01_HTSeq	96.9806
SARO_RS05445	Glu_01_HTSeq	30.6438
SARO_RS05450	Glu_01_HTSeq	12.1751
SARO_RS05460	Glu_01_HTSeq	451.489
SARO_RS05475	Glu_01_HTSeq	15.0224
SARO_RS05480	Glu_01_HTSeq	22.6728
SARO_RS05485	Glu_01_HTSeq	38.753
SARO_RS05490	Glu_01_HTSeq	74.9824
SARO_RS05495	Glu_01_HTSeq	52.719
SARO_RS05500	Glu_01_HTSeq	11.0171
SARO_RS05505	Glu_01_HTSeq	15.9136
SARO_RS05510	Glu_01_HTSeq	84.4249
SARO_RS05515	Glu_01_HTSeq	39.9286
SARO_RS05520	Glu_01_HTSeq	1190.08
SARO_RS05530	Glu_01_HTSeq	385.423
SARO_RS05540	Glu_01_HTSeq	20.4603
SARO_RS05545	Glu_01_HTSeq	31.0181
SARO_RS05550	Glu_01_HTSeq	115.386
SARO_RS05560	Glu_01_HTSeq	539.931
SARO_RS05565	Glu_01_HTSeq	24.3122
SARO_RS05570	Glu_01_HTSeq	15.1785
SARO_RS05575	Glu_01_HTSeq	95.2364
SARO_RS05590	Glu_01_HTSeq	86.0944
SARO_RS05595	Glu_01_HTSeq	38.7126
SARO_RS05600	Glu_01_HTSeq	15.539
SARO_RS05605	Glu_01_HTSeq	169.856
SARO_RS05610	Glu_01_HTSeq	126.025
SARO_RS05620	Glu_01_HTSeq	82.6477
SARO_RS05625	Glu_01_HTSeq	57.5617
SARO_RS05630	Glu_01_HTSeq	36.5501
SARO_RS05635	Glu_01_HTSeq	129.214
SARO_RS05645	Glu_01_HTSeq	78.2144
SARO_RS05655	Glu_01_HTSeq	70.1554
SARO_RS05660	Glu_01_HTSeq	49.8847
SARO_RS05665	Glu_01_HTSeq	141.577
SARO_RS05670	Glu_01_HTSeq	75.8057
SARO_RS05680	Glu_01_HTSeq	252.077
SARO_RS05685	Glu_01_HTSeq	28.1799
SARO_RS05690	Glu_01_HTSeq	133.782
SARO_RS05700	Glu_01_HTSeq	243.55
SARO_RS05705	Glu_01_HTSeq	80.8703
SARO_RS05710	Glu_01_HTSeq	400.981
SARO_RS05720	Glu_01_HTSeq	30.4785
SARO_RS05725	Glu_01_HTSeq	20.5795
SARO_RS05730	Glu_01_HTSeq	22.4079
SARO_RS05735	Glu_01_HTSeq	12.3498
SARO_RS05740	Glu_01_HTSeq	10.2886
SARO_RS05745	Glu_01_HTSeq	20.9149
SARO_RS05750	Glu_01_HTSeq	17.5419
SARO_RS05755	Glu_01_HTSeq	10.9248
SARO_RS05775	Glu_01_HTSeq	36.8101
SARO_RS05780	Glu_01_HTSeq	29.1815
SARO_RS05785	Glu_01_HTSeq	11.0607
SARO_RS05790	Glu_01_HTSeq	9.1403
SARO_RS05795	Glu_01_HTSeq	11.6593
SARO_RS05800	Glu_01_HTSeq	3.24033
SARO_RS05805	Glu_01_HTSeq	56.1693
SARO_RS05810	Glu_01_HTSeq	18.151
SARO_RS05815	Glu_01_HTSeq	5.47885
SARO_RS05820	Glu_01_HTSeq	4.79299
SARO_RS05825	Glu_01_HTSeq	47.1584
SARO_RS05830	Glu_01_HTSeq	20.0661
SARO_RS05840	Glu_01_HTSeq	28.8954
SARO_RS05845	Glu_01_HTSeq	11.4142
SARO_RS05855	Glu_01_HTSeq	30.7846
SARO_RS05860	Glu_01_HTSeq	20.7713
SARO_RS05865	Glu_01_HTSeq	28.5995
SARO_RS05870	Glu_01_HTSeq	122.271
SARO_RS05880	Glu_01_HTSeq	172.299
SARO_RS05885	Glu_01_HTSeq	166.197
SARO_RS05890	Glu_01_HTSeq	549.983
SARO_RS05895	Glu_01_HTSeq	535.161
SARO_RS05900	Glu_01_HTSeq	120.647
SARO_RS05905	Glu_01_HTSeq	2.64702
SARO_RS05910	Glu_01_HTSeq	6.25876
SARO_RS05915	Glu_01_HTSeq	27.4794
SARO_RS05920	Glu_01_HTSeq	14.9703
SARO_RS05925	Glu_01_HTSeq	8.49024
SARO_RS05930	Glu_01_HTSeq	6.52765
SARO_RS05935	Glu_01_HTSeq	19.519
SARO_RS05940	Glu_01_HTSeq	5.56081
SARO_RS05945	Glu_01_HTSeq	20.1637
SARO_RS05950	Glu_01_HTSeq	38.7844
SARO_RS05955	Glu_01_HTSeq	4.9217
SARO_RS05970	Glu_01_HTSeq	360.848
SARO_RS05975	Glu_01_HTSeq	3.21767
SARO_RS05980	Glu_01_HTSeq	14.3864
SARO_RS05995	Glu_01_HTSeq	22.8144
SARO_RS06000	Glu_01_HTSeq	16.1015
SARO_RS06010	Glu_01_HTSeq	14.4372
SARO_RS06015	Glu_01_HTSeq	27.58
SARO_RS06020	Glu_01_HTSeq	4.52562
SARO_RS06025	Glu_01_HTSeq	10.4
SARO_RS06030	Glu_01_HTSeq	33.5404
SARO_RS06035	Glu_01_HTSeq	7.65506
SARO_RS06040	Glu_01_HTSeq	10.1759
SARO_RS06045	Glu_01_HTSeq	6.68641
SARO_RS06050	Glu_01_HTSeq	39.3672
SARO_RS06055	Glu_01_HTSeq	9.11673
SARO_RS06065	Glu_01_HTSeq	2.74511
SARO_RS06070	Glu_01_HTSeq	4.67926
SARO_RS06075	Glu_01_HTSeq	10.2195
SARO_RS06080	Glu_01_HTSeq	41.0253
SARO_RS06085	Glu_01_HTSeq	2309.1
SARO_RS06090	Glu_01_HTSeq	17.1263
SARO_RS06095	Glu_01_HTSeq	25.2672
SARO_RS06100	Glu_01_HTSeq	9.56707
SARO_RS06105	Glu_01_HTSeq	5.50478
SARO_RS06110	Glu_01_HTSeq	6.51082
SARO_RS06115	Glu_01_HTSeq	7.55368
SARO_RS06120	Glu_01_HTSeq	4.88353
SARO_RS06125	Glu_01_HTSeq	3.70137
SARO_RS06130	Glu_01_HTSeq	4.03496
SARO_RS06135	Glu_01_HTSeq	24.2971
SARO_RS06140	Glu_01_HTSeq	59.1821
SARO_RS06145	Glu_01_HTSeq	10.4101
SARO_RS06155	Glu_01_HTSeq	86.0894
SARO_RS06160	Glu_01_HTSeq	88.9501
SARO_RS06165	Glu_01_HTSeq	6.99324
SARO_RS06170	Glu_01_HTSeq	2.24517
SARO_RS06175	Glu_01_HTSeq	4.15663
SARO_RS06180	Glu_01_HTSeq	27.8665
SARO_RS06185	Glu_01_HTSeq	30.3138
SARO_RS06190	Glu_01_HTSeq	17.4991
SARO_RS06195	Glu_01_HTSeq	14.7477
SARO_RS06205	Glu_01_HTSeq	3.20687
SARO_RS06210	Glu_01_HTSeq	3.98954
SARO_RS06215	Glu_01_HTSeq	7.1516
SARO_RS06220	Glu_01_HTSeq	22.8728
SARO_RS06225	Glu_01_HTSeq	2936.45
SARO_RS06230	Glu_01_HTSeq	1940.27
SARO_RS06245	Glu_01_HTSeq	2673.13
SARO_RS06250	Glu_01_HTSeq	3078.05
SARO_RS06255	Glu_01_HTSeq	1538.89
SARO_RS06260	Glu_01_HTSeq	1991.2
SARO_RS06265	Glu_01_HTSeq	2416.4
SARO_RS06270	Glu_01_HTSeq	2035.94
SARO_RS06275	Glu_01_HTSeq	2100.21
SARO_RS06280	Glu_01_HTSeq	1695.42
SARO_RS06285	Glu_01_HTSeq	1814.75
SARO_RS06290	Glu_01_HTSeq	1118.77
SARO_RS06295	Glu_01_HTSeq	3457.44
SARO_RS06300	Glu_01_HTSeq	1848.56
SARO_RS06305	Glu_01_HTSeq	1714.12
SARO_RS06310	Glu_01_HTSeq	2743.98
SARO_RS06315	Glu_01_HTSeq	1500.27
SARO_RS06325	Glu_01_HTSeq	1849.16
SARO_RS06330	Glu_01_HTSeq	718.627
SARO_RS06335	Glu_01_HTSeq	643.047
SARO_RS06340	Glu_01_HTSeq	1693.53
SARO_RS06345	Glu_01_HTSeq	1649.75
SARO_RS06350	Glu_01_HTSeq	960.577
SARO_RS06355	Glu_01_HTSeq	296.367
SARO_RS06360	Glu_01_HTSeq	42.2287
SARO_RS06365	Glu_01_HTSeq	18.1279
SARO_RS06370	Glu_01_HTSeq	48.5147
SARO_RS06375	Glu_01_HTSeq	188.115
SARO_RS06385	Glu_01_HTSeq	33.2775
SARO_RS06390	Glu_01_HTSeq	8.11443
SARO_RS06395	Glu_01_HTSeq	12.824
SARO_RS06400	Glu_01_HTSeq	99.7222
SARO_RS06405	Glu_01_HTSeq	26.4119
SARO_RS06410	Glu_01_HTSeq	1236.16
SARO_RS06415	Glu_01_HTSeq	38.101
SARO_RS06420	Glu_01_HTSeq	2.82617
SARO_RS06425	Glu_01_HTSeq	2.6655
SARO_RS06430	Glu_01_HTSeq	4.60612
SARO_RS06435	Glu_01_HTSeq	138.038
SARO_RS06440	Glu_01_HTSeq	224.81
SARO_RS06445	Glu_01_HTSeq	13.2867
SARO_RS06450	Glu_01_HTSeq	511.857
SARO_RS06455	Glu_01_HTSeq	15.0782
SARO_RS06460	Glu_01_HTSeq	29.5571
SARO_RS06465	Glu_01_HTSeq	163.728
SARO_RS06470	Glu_01_HTSeq	28.9485
SARO_RS06475	Glu_01_HTSeq	5.8715
SARO_RS06480	Glu_01_HTSeq	28.2153
SARO_RS06490	Glu_01_HTSeq	33.4147
SARO_RS06495	Glu_01_HTSeq	33.8763
SARO_RS06500	Glu_01_HTSeq	30.7671
SARO_RS06505	Glu_01_HTSeq	129.613
SARO_RS06510	Glu_01_HTSeq	46.9937
SARO_RS06520	Glu_01_HTSeq	15950.5
SARO_RS06525	Glu_01_HTSeq	7.77137
SARO_RS06530	Glu_01_HTSeq	23.9474
SARO_RS06535	Glu_01_HTSeq	20.5584
SARO_RS06545	Glu_01_HTSeq	105.379
SARO_RS06550	Glu_01_HTSeq	189.267
SARO_RS06560	Glu_01_HTSeq	5.39548
SARO_RS06565	Glu_01_HTSeq	15.0516
SARO_RS06570	Glu_01_HTSeq	60.786
SARO_RS06575	Glu_01_HTSeq	56.8246
SARO_RS06580	Glu_01_HTSeq	1289.08
SARO_RS06585	Glu_01_HTSeq	1145.1
SARO_RS06590	Glu_01_HTSeq	2201.67
SARO_RS06595	Glu_01_HTSeq	1099.48
SARO_RS06600	Glu_01_HTSeq	1147.83
SARO_RS06605	Glu_01_HTSeq	26.3037
SARO_RS06615	Glu_01_HTSeq	1669.31
SARO_RS06620	Glu_01_HTSeq	24.8099
SARO_RS06625	Glu_01_HTSeq	29.1483
SARO_RS06635	Glu_01_HTSeq	1246.32
SARO_RS06640	Glu_01_HTSeq	1764.6
SARO_RS06645	Glu_01_HTSeq	46.3456
SARO_RS06650	Glu_01_HTSeq	25.5291
SARO_RS06655	Glu_01_HTSeq	37.4931
SARO_RS06660	Glu_01_HTSeq	58.4725
SARO_RS06665	Glu_01_HTSeq	43.2276
SARO_RS06670	Glu_01_HTSeq	8.66033
SARO_RS06675	Glu_01_HTSeq	79.5771
SARO_RS06685	Glu_01_HTSeq	15.5072
SARO_RS06695	Glu_01_HTSeq	205.156
SARO_RS06700	Glu_01_HTSeq	1830.87
SARO_RS06710	Glu_01_HTSeq	112.263
SARO_RS06715	Glu_01_HTSeq	11.7162
SARO_RS06720	Glu_01_HTSeq	37.5081
SARO_RS06725	Glu_01_HTSeq	19.56
SARO_RS06735	Glu_01_HTSeq	49.1512
SARO_RS06740	Glu_01_HTSeq	34.0872
SARO_RS06745	Glu_01_HTSeq	41.393
SARO_RS06750	Glu_01_HTSeq	30.7298
SARO_RS06755	Glu_01_HTSeq	23.0529
SARO_RS06760	Glu_01_HTSeq	23.7772
SARO_RS06765	Glu_01_HTSeq	20.049
SARO_RS06770	Glu_01_HTSeq	224.278
SARO_RS06775	Glu_01_HTSeq	101.622
SARO_RS06780	Glu_01_HTSeq	91.6798
SARO_RS06785	Glu_01_HTSeq	71.7284
SARO_RS06795	Glu_01_HTSeq	186.486
SARO_RS06800	Glu_01_HTSeq	52.6983
SARO_RS06805	Glu_01_HTSeq	294.848
SARO_RS06810	Glu_01_HTSeq	109.626
SARO_RS06815	Glu_01_HTSeq	14.7651
SARO_RS06820	Glu_01_HTSeq	125.646
SARO_RS06825	Glu_01_HTSeq	750.088
SARO_RS06830	Glu_01_HTSeq	65.5474
SARO_RS06835	Glu_01_HTSeq	33.8329
SARO_RS06840	Glu_01_HTSeq	36.4233
SARO_RS06845	Glu_01_HTSeq	19.8084
SARO_RS06850	Glu_01_HTSeq	108.165
SARO_RS06855	Glu_01_HTSeq	79.5002
SARO_RS06860	Glu_01_HTSeq	22.8351
SARO_RS06875	Glu_01_HTSeq	195.247
SARO_RS06880	Glu_01_HTSeq	280.491
SARO_RS06890	Glu_01_HTSeq	77.4409
SARO_RS06895	Glu_01_HTSeq	43.5094
SARO_RS06910	Glu_01_HTSeq	488.303
SARO_RS06925	Glu_01_HTSeq	85.3558
SARO_RS06930	Glu_01_HTSeq	20.5354
SARO_RS06950	Glu_01_HTSeq	9.14444
SARO_RS06955	Glu_01_HTSeq	9.65301
SARO_RS06960	Glu_01_HTSeq	83.388
SARO_RS06965	Glu_01_HTSeq	90.5149
SARO_RS06970	Glu_01_HTSeq	84.3044
SARO_RS06975	Glu_01_HTSeq	37.1256
SARO_RS06980	Glu_01_HTSeq	48.3964
SARO_RS06985	Glu_01_HTSeq	46.5595
SARO_RS07000	Glu_01_HTSeq	16.6485
SARO_RS07010	Glu_01_HTSeq	663.505
SARO_RS07015	Glu_01_HTSeq	106.505
SARO_RS07020	Glu_01_HTSeq	43.8134
SARO_RS07025	Glu_01_HTSeq	11.2215
SARO_RS07030	Glu_01_HTSeq	37.1641
SARO_RS07035	Glu_01_HTSeq	132.947
SARO_RS07040	Glu_01_HTSeq	247.833
SARO_RS07045	Glu_01_HTSeq	666.796
SARO_RS07055	Glu_01_HTSeq	749.372
SARO_RS07060	Glu_01_HTSeq	1440.09
SARO_RS07065	Glu_01_HTSeq	157.095
SARO_RS07070	Glu_01_HTSeq	604.447
SARO_RS07075	Glu_01_HTSeq	135.257
SARO_RS07080	Glu_01_HTSeq	114.976
SARO_RS07085	Glu_01_HTSeq	19.7662
SARO_RS07090	Glu_01_HTSeq	2906.14
SARO_RS07100	Glu_01_HTSeq	2824.24
SARO_RS07105	Glu_01_HTSeq	5.26133
SARO_RS07110	Glu_01_HTSeq	5.73289
SARO_RS07120	Glu_01_HTSeq	103.602
SARO_RS07125	Glu_01_HTSeq	22.628
SARO_RS07130	Glu_01_HTSeq	56.9681
SARO_RS07135	Glu_01_HTSeq	6.67271
SARO_RS07140	Glu_01_HTSeq	10.1411
SARO_RS07145	Glu_01_HTSeq	17.9946
SARO_RS07150	Glu_01_HTSeq	20.7974
SARO_RS07165	Glu_01_HTSeq	269.035
SARO_RS07170	Glu_01_HTSeq	9.43605
SARO_RS07175	Glu_01_HTSeq	29.792
SARO_RS07180	Glu_01_HTSeq	25.9235
SARO_RS07185	Glu_01_HTSeq	32.9127
SARO_RS07190	Glu_01_HTSeq	22.7632
SARO_RS07195	Glu_01_HTSeq	32.8098
SARO_RS07200	Glu_01_HTSeq	175.278
SARO_RS07205	Glu_01_HTSeq	456.256
SARO_RS07210	Glu_01_HTSeq	9.91469
SARO_RS07215	Glu_01_HTSeq	31.0381
SARO_RS07220	Glu_01_HTSeq	55.9568
SARO_RS07225	Glu_01_HTSeq	24.6887
SARO_RS07230	Glu_01_HTSeq	49.2523
SARO_RS07235	Glu_01_HTSeq	134.785
SARO_RS07240	Glu_01_HTSeq	142.237
SARO_RS07245	Glu_01_HTSeq	52.2398
SARO_RS07250	Glu_01_HTSeq	33.1495
SARO_RS07255	Glu_01_HTSeq	18.2177
SARO_RS07260	Glu_01_HTSeq	18.82
SARO_RS07265	Glu_01_HTSeq	12.2519
SARO_RS07270	Glu_01_HTSeq	1.08281
SARO_RS07275	Glu_01_HTSeq	1.13444
SARO_RS07285	Glu_01_HTSeq	6.4132
SARO_RS07295	Glu_01_HTSeq	4.312
SARO_RS07310	Glu_01_HTSeq	2.37091
SARO_RS07315	Glu_01_HTSeq	2.35137
SARO_RS07330	Glu_01_HTSeq	6.59718
SARO_RS07335	Glu_01_HTSeq	2.25051
SARO_RS07340	Glu_01_HTSeq	5.71543
SARO_RS07345	Glu_01_HTSeq	3.79225
SARO_RS07350	Glu_01_HTSeq	15.3376
SARO_RS07355	Glu_01_HTSeq	5.87188
SARO_RS07360	Glu_01_HTSeq	87.8108
SARO_RS07365	Glu_01_HTSeq	29.6485
SARO_RS07370	Glu_01_HTSeq	14.9976
SARO_RS07375	Glu_01_HTSeq	133.131
SARO_RS07380	Glu_01_HTSeq	7.56412
SARO_RS07385	Glu_01_HTSeq	0.753072
SARO_RS07395	Glu_01_HTSeq	22.7164
SARO_RS07400	Glu_01_HTSeq	24.9882
SARO_RS07405	Glu_01_HTSeq	16.5697
SARO_RS07415	Glu_01_HTSeq	19.6819
SARO_RS07420	Glu_01_HTSeq	27.5124
SARO_RS07425	Glu_01_HTSeq	15.7095
SARO_RS07430	Glu_01_HTSeq	2.51759
SARO_RS07435	Glu_01_HTSeq	21.5351
SARO_RS07450	Glu_01_HTSeq	0.296187
SARO_RS07455	Glu_01_HTSeq	18.4903
SARO_RS07460	Glu_01_HTSeq	6.18396
SARO_RS07465	Glu_01_HTSeq	5.7413
SARO_RS07480	Glu_01_HTSeq	0.918892
SARO_RS07485	Glu_01_HTSeq	4.09935
SARO_RS07490	Glu_01_HTSeq	18.8667
SARO_RS07495	Glu_01_HTSeq	0.0740468
SARO_RS07500	Glu_01_HTSeq	4.34287
SARO_RS07505	Glu_01_HTSeq	44.0832
SARO_RS07510	Glu_01_HTSeq	21.3559
SARO_RS07515	Glu_01_HTSeq	16.5121
SARO_RS07520	Glu_01_HTSeq	27.7691
SARO_RS07525	Glu_01_HTSeq	7.20366
SARO_RS07530	Glu_01_HTSeq	45.7653
SARO_RS07540	Glu_01_HTSeq	1.54664
SARO_RS07545	Glu_01_HTSeq	3.00662
SARO_RS07550	Glu_01_HTSeq	9.62608
SARO_RS07555	Glu_01_HTSeq	20.8736
SARO_RS07560	Glu_01_HTSeq	58.2598
SARO_RS07565	Glu_01_HTSeq	12.6633
SARO_RS07570	Glu_01_HTSeq	12.2661
SARO_RS07580	Glu_01_HTSeq	251.122
SARO_RS07585	Glu_01_HTSeq	14.2158
SARO_RS07590	Glu_01_HTSeq	7.58451
SARO_RS07600	Glu_01_HTSeq	8.09698
SARO_RS07605	Glu_01_HTSeq	2.0278
SARO_RS07610	Glu_01_HTSeq	2.79084
SARO_RS07615	Glu_01_HTSeq	3.9769
SARO_RS07620	Glu_01_HTSeq	2.10681
SARO_RS07625	Glu_01_HTSeq	6.08748
SARO_RS07630	Glu_01_HTSeq	5.40747
SARO_RS07635	Glu_01_HTSeq	7.90725
SARO_RS07640	Glu_01_HTSeq	6.06292
SARO_RS07645	Glu_01_HTSeq	1.11681
SARO_RS07650	Glu_01_HTSeq	10.5287
SARO_RS07655	Glu_01_HTSeq	3.36109
SARO_RS07670	Glu_01_HTSeq	1.86458
SARO_RS07675	Glu_01_HTSeq	0.532246
SARO_RS07680	Glu_01_HTSeq	0.347004
SARO_RS07685	Glu_01_HTSeq	4.61452
SARO_RS07690	Glu_01_HTSeq	3.53944
SARO_RS07695	Glu_01_HTSeq	0.904523
SARO_RS07700	Glu_01_HTSeq	1.09963
SARO_RS07705	Glu_01_HTSeq	1.49253
SARO_RS07710	Glu_01_HTSeq	1.43815
SARO_RS07715	Glu_01_HTSeq	0.980808
SARO_RS07720	Glu_01_HTSeq	20.5545
SARO_RS07725	Glu_01_HTSeq	0.658938
SARO_RS07730	Glu_01_HTSeq	0.966513
SARO_RS07740	Glu_01_HTSeq	0.695523
SARO_RS07745	Glu_01_HTSeq	3.9079
SARO_RS07750	Glu_01_HTSeq	9.53384
SARO_RS07755	Glu_01_HTSeq	0.43817
SARO_RS07760	Glu_01_HTSeq	0.334963
SARO_RS07765	Glu_01_HTSeq	0.807755
SARO_RS07775	Glu_01_HTSeq	1.96356
SARO_RS07780	Glu_01_HTSeq	10.7996
SARO_RS07785	Glu_01_HTSeq	9.9886
SARO_RS07790	Glu_01_HTSeq	3.91264
SARO_RS07795	Glu_01_HTSeq	8.14473
SARO_RS07800	Glu_01_HTSeq	11.8872
SARO_RS07805	Glu_01_HTSeq	2.22019
SARO_RS07810	Glu_01_HTSeq	1.98518
SARO_RS07815	Glu_01_HTSeq	1.16609
SARO_RS07820	Glu_01_HTSeq	1.02692
SARO_RS07825	Glu_01_HTSeq	1.45742
SARO_RS07830	Glu_01_HTSeq	2.26205
SARO_RS07835	Glu_01_HTSeq	0.446148
SARO_RS07840	Glu_01_HTSeq	0.716071
SARO_RS07845	Glu_01_HTSeq	14.5172
SARO_RS07850	Glu_01_HTSeq	1.01984
SARO_RS07855	Glu_01_HTSeq	2.01104
SARO_RS07860	Glu_01_HTSeq	2.15236
SARO_RS07865	Glu_01_HTSeq	10.4161
SARO_RS07870	Glu_01_HTSeq	3.68976
SARO_RS07875	Glu_01_HTSeq	1.11823
SARO_RS07880	Glu_01_HTSeq	3.06992
SARO_RS07885	Glu_01_HTSeq	5.11559
SARO_RS07890	Glu_01_HTSeq	1.37306
SARO_RS07895	Glu_01_HTSeq	1.46194
SARO_RS07900	Glu_01_HTSeq	6.24203
SARO_RS07910	Glu_01_HTSeq	14.068
SARO_RS07915	Glu_01_HTSeq	2.34464
SARO_RS07920	Glu_01_HTSeq	15.663
SARO_RS07930	Glu_01_HTSeq	3.79225
SARO_RS07935	Glu_01_HTSeq	2.37281
SARO_RS07940	Glu_01_HTSeq	1.99643
SARO_RS07945	Glu_01_HTSeq	2.89491
SARO_RS07950	Glu_01_HTSeq	1.3088
SARO_RS07955	Glu_01_HTSeq	15.2776
SARO_RS07960	Glu_01_HTSeq	5.25318
SARO_RS07965	Glu_01_HTSeq	16.776
SARO_RS07970	Glu_01_HTSeq	6.38888
SARO_RS07975	Glu_01_HTSeq	5.84777
SARO_RS07980	Glu_01_HTSeq	3.37089
SARO_RS07985	Glu_01_HTSeq	5.21554
SARO_RS07995	Glu_01_HTSeq	0.979608
SARO_RS08000	Glu_01_HTSeq	0.215819
SARO_RS08005	Glu_01_HTSeq	0.725625
SARO_RS08010	Glu_01_HTSeq	0.732297
SARO_RS08015	Glu_01_HTSeq	19.0882
SARO_RS08020	Glu_01_HTSeq	10.4523
SARO_RS08025	Glu_01_HTSeq	5.8592
SARO_RS08030	Glu_01_HTSeq	11.1928
SARO_RS08035	Glu_01_HTSeq	9.69684
SARO_RS08040	Glu_01_HTSeq	10.3291
SARO_RS08045	Glu_01_HTSeq	4.62624
SARO_RS08050	Glu_01_HTSeq	3.75869
SARO_RS08055	Glu_01_HTSeq	5.21123
SARO_RS08060	Glu_01_HTSeq	2.76699
SARO_RS08065	Glu_01_HTSeq	16.5075
SARO_RS08070	Glu_01_HTSeq	8.91414
SARO_RS08075	Glu_01_HTSeq	5.29608
SARO_RS08080	Glu_01_HTSeq	147.64
SARO_RS08085	Glu_01_HTSeq	1.52173
SARO_RS08095	Glu_01_HTSeq	1.04614
SARO_RS08105	Glu_01_HTSeq	2.06467
SARO_RS08115	Glu_01_HTSeq	1.05918
SARO_RS08120	Glu_01_HTSeq	0.761169
SARO_RS08125	Glu_01_HTSeq	1.17159
SARO_RS08130	Glu_01_HTSeq	0.851411
SARO_RS08135	Glu_01_HTSeq	1.0534
SARO_RS08145	Glu_01_HTSeq	1.45956
SARO_RS08150	Glu_01_HTSeq	1.81422
SARO_RS08155	Glu_01_HTSeq	12.8575
SARO_RS08160	Glu_01_HTSeq	39.991
SARO_RS08165	Glu_01_HTSeq	107.887
SARO_RS08170	Glu_01_HTSeq	14.8912
SARO_RS08175	Glu_01_HTSeq	9.99776
SARO_RS08180	Glu_01_HTSeq	97.024
SARO_RS08185	Glu_01_HTSeq	106.569
SARO_RS08195	Glu_01_HTSeq	11.8882
SARO_RS08200	Glu_01_HTSeq	54.5008
SARO_RS08205	Glu_01_HTSeq	42.2715
SARO_RS08210	Glu_01_HTSeq	10.131
SARO_RS08215	Glu_01_HTSeq	6.96283
SARO_RS08220	Glu_01_HTSeq	6.39382
SARO_RS08225	Glu_01_HTSeq	70.1567
SARO_RS08230	Glu_01_HTSeq	15.1016
SARO_RS08235	Glu_01_HTSeq	7.0335
SARO_RS08240	Glu_01_HTSeq	9.14464
SARO_RS08245	Glu_01_HTSeq	15.6531
SARO_RS08250	Glu_01_HTSeq	12.087
SARO_RS08255	Glu_01_HTSeq	2.31894
SARO_RS08260	Glu_01_HTSeq	181.146
SARO_RS08265	Glu_01_HTSeq	2.80837
SARO_RS08270	Glu_01_HTSeq	1.57179
SARO_RS08275	Glu_01_HTSeq	13.5759
SARO_RS08280	Glu_01_HTSeq	7.56153
SARO_RS08285	Glu_01_HTSeq	11.8415
SARO_RS08290	Glu_01_HTSeq	17.4536
SARO_RS08300	Glu_01_HTSeq	77.6981
SARO_RS08305	Glu_01_HTSeq	39.3635
SARO_RS08315	Glu_01_HTSeq	45.1499
SARO_RS08320	Glu_01_HTSeq	93.8082
SARO_RS08325	Glu_01_HTSeq	119.554
SARO_RS08330	Glu_01_HTSeq	21.2263
SARO_RS08335	Glu_01_HTSeq	0.780758
SARO_RS08340	Glu_01_HTSeq	10.365
SARO_RS08345	Glu_01_HTSeq	9.88284
SARO_RS08350	Glu_01_HTSeq	141.072
SARO_RS08355	Glu_01_HTSeq	3.37855
SARO_RS08360	Glu_01_HTSeq	7.46541
SARO_RS08365	Glu_01_HTSeq	32.6001
SARO_RS08370	Glu_01_HTSeq	42.2388
SARO_RS08375	Glu_01_HTSeq	2.62829
SARO_RS08380	Glu_01_HTSeq	18.6854
SARO_RS08385	Glu_01_HTSeq	21.7761
SARO_RS08390	Glu_01_HTSeq	12.1744
SARO_RS08395	Glu_01_HTSeq	14.8943
SARO_RS08400	Glu_01_HTSeq	134.911
SARO_RS08405	Glu_01_HTSeq	4.59021
SARO_RS08410	Glu_01_HTSeq	1.66431
SARO_RS08415	Glu_01_HTSeq	4.43282
SARO_RS08420	Glu_01_HTSeq	4.26629
SARO_RS08425	Glu_01_HTSeq	3.39108
SARO_RS08435	Glu_01_HTSeq	7.32686
SARO_RS08440	Glu_01_HTSeq	20.8796
SARO_RS08445	Glu_01_HTSeq	14.0855
SARO_RS08450	Glu_01_HTSeq	3.08566
SARO_RS08455	Glu_01_HTSeq	13.5795
SARO_RS08460	Glu_01_HTSeq	9.74765
SARO_RS08465	Glu_01_HTSeq	4.16404
SARO_RS08470	Glu_01_HTSeq	3.86347
SARO_RS08475	Glu_01_HTSeq	16.5079
SARO_RS08480	Glu_01_HTSeq	10.9662
SARO_RS08485	Glu_01_HTSeq	11.2559
SARO_RS08490	Glu_01_HTSeq	3.96021
SARO_RS08505	Glu_01_HTSeq	2.196
SARO_RS08510	Glu_01_HTSeq	2.52817
SARO_RS08515	Glu_01_HTSeq	1.20663
SARO_RS08520	Glu_01_HTSeq	8.13881
SARO_RS08525	Glu_01_HTSeq	24.1572
SARO_RS08530	Glu_01_HTSeq	24.5944
SARO_RS08535	Glu_01_HTSeq	17.1705
SARO_RS08540	Glu_01_HTSeq	35.8043
SARO_RS08545	Glu_01_HTSeq	49.8576
SARO_RS08550	Glu_01_HTSeq	32.71
SARO_RS08555	Glu_01_HTSeq	3.56569
SARO_RS08560	Glu_01_HTSeq	41.8876
SARO_RS08570	Glu_01_HTSeq	7.44038
SARO_RS08575	Glu_01_HTSeq	21.7401
SARO_RS08580	Glu_01_HTSeq	3.58287
SARO_RS08585	Glu_01_HTSeq	9.46285
SARO_RS08590	Glu_01_HTSeq	10.9686
SARO_RS08600	Glu_01_HTSeq	31.5486
SARO_RS08605	Glu_01_HTSeq	33.7655
SARO_RS08610	Glu_01_HTSeq	35.5753
SARO_RS08615	Glu_01_HTSeq	32.0329
SARO_RS08620	Glu_01_HTSeq	37.3808
SARO_RS08625	Glu_01_HTSeq	20.104
SARO_RS08630	Glu_01_HTSeq	6.89338
SARO_RS08635	Glu_01_HTSeq	4.00907
SARO_RS08645	Glu_01_HTSeq	9.56395
SARO_RS08650	Glu_01_HTSeq	39.8567
SARO_RS08655	Glu_01_HTSeq	45.2501
SARO_RS08660	Glu_01_HTSeq	41.6133
SARO_RS08665	Glu_01_HTSeq	33.9298
SARO_RS08670	Glu_01_HTSeq	209.011
SARO_RS08675	Glu_01_HTSeq	22.4832
SARO_RS08680	Glu_01_HTSeq	1.9442
SARO_RS08685	Glu_01_HTSeq	1.28072
SARO_RS08695	Glu_01_HTSeq	15.5238
SARO_RS08700	Glu_01_HTSeq	29.7568
SARO_RS08705	Glu_01_HTSeq	27.9429
SARO_RS08710	Glu_01_HTSeq	11.7981
SARO_RS08715	Glu_01_HTSeq	8.78206
SARO_RS08720	Glu_01_HTSeq	18.4184
SARO_RS08725	Glu_01_HTSeq	14.829
SARO_RS08740	Glu_01_HTSeq	403.73
SARO_RS08755	Glu_01_HTSeq	20.6778
SARO_RS08760	Glu_01_HTSeq	74.9091
SARO_RS08765	Glu_01_HTSeq	12.6358
SARO_RS08770	Glu_01_HTSeq	307.771
SARO_RS08775	Glu_01_HTSeq	34.1431
SARO_RS08780	Glu_01_HTSeq	50.6044
SARO_RS08785	Glu_01_HTSeq	51.7807
SARO_RS08790	Glu_01_HTSeq	16.1438
SARO_RS08795	Glu_01_HTSeq	186.67
SARO_RS08800	Glu_01_HTSeq	238.836
SARO_RS08805	Glu_01_HTSeq	49.0465
SARO_RS08810	Glu_01_HTSeq	19.325
SARO_RS08815	Glu_01_HTSeq	265.458
SARO_RS08820	Glu_01_HTSeq	63.6083
SARO_RS08825	Glu_01_HTSeq	146.278
SARO_RS08830	Glu_01_HTSeq	28.0675
SARO_RS08835	Glu_01_HTSeq	115.074
SARO_RS08840	Glu_01_HTSeq	19.3489
SARO_RS08845	Glu_01_HTSeq	15.311
SARO_RS08850	Glu_01_HTSeq	31.5373
SARO_RS08855	Glu_01_HTSeq	81.5373
SARO_RS08860	Glu_01_HTSeq	24.3503
SARO_RS08865	Glu_01_HTSeq	27.2596
SARO_RS08870	Glu_01_HTSeq	27.1579
SARO_RS08875	Glu_01_HTSeq	2.84836
SARO_RS08885	Glu_01_HTSeq	4.85947
SARO_RS08890	Glu_01_HTSeq	2.56747
SARO_RS08905	Glu_01_HTSeq	64.4321
SARO_RS08910	Glu_01_HTSeq	16.1256
SARO_RS08915	Glu_01_HTSeq	280.356
SARO_RS08920	Glu_01_HTSeq	14.7256
SARO_RS08925	Glu_01_HTSeq	13.585
SARO_RS08930	Glu_01_HTSeq	142.296
SARO_RS08935	Glu_01_HTSeq	31.495
SARO_RS08940	Glu_01_HTSeq	11.207
SARO_RS08945	Glu_01_HTSeq	21.0429
SARO_RS08950	Glu_01_HTSeq	17.5734
SARO_RS08955	Glu_01_HTSeq	11.1065
SARO_RS08960	Glu_01_HTSeq	281.262
SARO_RS08965	Glu_01_HTSeq	92.8724
SARO_RS08975	Glu_01_HTSeq	16.3991
SARO_RS08980	Glu_01_HTSeq	276.86
SARO_RS08985	Glu_01_HTSeq	6.48447
SARO_RS08990	Glu_01_HTSeq	3.72572
SARO_RS09000	Glu_01_HTSeq	32.1662
SARO_RS09005	Glu_01_HTSeq	14.4506
SARO_RS09020	Glu_01_HTSeq	10.3843
SARO_RS09030	Glu_01_HTSeq	155.188
SARO_RS09035	Glu_01_HTSeq	49.6763
SARO_RS09040	Glu_01_HTSeq	81.0032
SARO_RS09055	Glu_01_HTSeq	160.529
SARO_RS09060	Glu_01_HTSeq	79.0526
SARO_RS09065	Glu_01_HTSeq	20.1939
SARO_RS09070	Glu_01_HTSeq	7.43282
SARO_RS09075	Glu_01_HTSeq	13.4499
SARO_RS09080	Glu_01_HTSeq	9.06708
SARO_RS09085	Glu_01_HTSeq	16.0552
SARO_RS09090	Glu_01_HTSeq	33.3482
SARO_RS09100	Glu_01_HTSeq	28.3732
SARO_RS09105	Glu_01_HTSeq	20.2853
SARO_RS09110	Glu_01_HTSeq	4.90076
SARO_RS09115	Glu_01_HTSeq	10.0758
SARO_RS09120	Glu_01_HTSeq	34.6087
SARO_RS09125	Glu_01_HTSeq	100.953
SARO_RS09130	Glu_01_HTSeq	105.195
SARO_RS09135	Glu_01_HTSeq	44.5032
SARO_RS09140	Glu_01_HTSeq	13.541
SARO_RS09145	Glu_01_HTSeq	7.37383
SARO_RS09150	Glu_01_HTSeq	15.5302
SARO_RS09155	Glu_01_HTSeq	808.054
SARO_RS09160	Glu_01_HTSeq	76.8613
SARO_RS09165	Glu_01_HTSeq	10.9285
SARO_RS09170	Glu_01_HTSeq	8.91414
SARO_RS09175	Glu_01_HTSeq	18.7881
SARO_RS09180	Glu_01_HTSeq	91.1673
SARO_RS09190	Glu_01_HTSeq	29.8544
SARO_RS09195	Glu_01_HTSeq	15.9298
SARO_RS09200	Glu_01_HTSeq	11.049
SARO_RS09205	Glu_01_HTSeq	15.092
SARO_RS09210	Glu_01_HTSeq	57.6436
SARO_RS09220	Glu_01_HTSeq	27.5747
SARO_RS09225	Glu_01_HTSeq	328.92
SARO_RS09230	Glu_01_HTSeq	127.233
SARO_RS09235	Glu_01_HTSeq	285.447
SARO_RS09240	Glu_01_HTSeq	35.2192
SARO_RS09245	Glu_01_HTSeq	116.602
SARO_RS09250	Glu_01_HTSeq	55.7757
SARO_RS09255	Glu_01_HTSeq	17.0816
SARO_RS09260	Glu_01_HTSeq	105.046
SARO_RS09270	Glu_01_HTSeq	92.5489
SARO_RS09275	Glu_01_HTSeq	112.207
SARO_RS09280	Glu_01_HTSeq	12.0663
SARO_RS09285	Glu_01_HTSeq	29.958
SARO_RS09290	Glu_01_HTSeq	4.12126
SARO_RS09295	Glu_01_HTSeq	163.818
SARO_RS09300	Glu_01_HTSeq	48.9171
SARO_RS09305	Glu_01_HTSeq	2.58215
SARO_RS09310	Glu_01_HTSeq	1.62194
SARO_RS09315	Glu_01_HTSeq	1.63053
SARO_RS09320	Glu_01_HTSeq	2.86981
SARO_RS09325	Glu_01_HTSeq	3.91338
SARO_RS09330	Glu_01_HTSeq	20.017
SARO_RS09335	Glu_01_HTSeq	7.3302
SARO_RS09340	Glu_01_HTSeq	17.8917
SARO_RS09345	Glu_01_HTSeq	14.6646
SARO_RS09350	Glu_01_HTSeq	10.5731
SARO_RS09355	Glu_01_HTSeq	38.575
SARO_RS09360	Glu_01_HTSeq	30.0256
SARO_RS09365	Glu_01_HTSeq	34.9989
SARO_RS09370	Glu_01_HTSeq	24.4579
SARO_RS09375	Glu_01_HTSeq	7.58451
SARO_RS09380	Glu_01_HTSeq	8.9118
SARO_RS09385	Glu_01_HTSeq	4.31896
SARO_RS09390	Glu_01_HTSeq	4.28259
SARO_RS09395	Glu_01_HTSeq	5.80513
SARO_RS09400	Glu_01_HTSeq	4.41426
SARO_RS09405	Glu_01_HTSeq	3.33718
SARO_RS09410	Glu_01_HTSeq	0.0936359
SARO_RS09415	Glu_01_HTSeq	58.1699
SARO_RS09420	Glu_01_HTSeq	19.2159
SARO_RS09425	Glu_01_HTSeq	9.37739
SARO_RS09430	Glu_01_HTSeq	4.17044
SARO_RS09435	Glu_01_HTSeq	9.26995
SARO_RS09440	Glu_01_HTSeq	131.381
SARO_RS09445	Glu_01_HTSeq	95.9223
SARO_RS09450	Glu_01_HTSeq	32.4705
SARO_RS09455	Glu_01_HTSeq	33.9895
SARO_RS09460	Glu_01_HTSeq	11.179
SARO_RS09465	Glu_01_HTSeq	13.0263
SARO_RS09470	Glu_01_HTSeq	50.7861
SARO_RS09475	Glu_01_HTSeq	63.9223
SARO_RS09485	Glu_01_HTSeq	250.978
SARO_RS09490	Glu_01_HTSeq	292.251
SARO_RS09495	Glu_01_HTSeq	231.817
SARO_RS09500	Glu_01_HTSeq	49.1589
SARO_RS09505	Glu_01_HTSeq	11.3262
SARO_RS09510	Glu_01_HTSeq	41.5166
SARO_RS09515	Glu_01_HTSeq	38.9521
SARO_RS09520	Glu_01_HTSeq	54.9987
SARO_RS09525	Glu_01_HTSeq	15.771
SARO_RS09530	Glu_01_HTSeq	127.701
SARO_RS09535	Glu_01_HTSeq	43.5265
SARO_RS09540	Glu_01_HTSeq	9015.83
SARO_RS09545	Glu_01_HTSeq	2140.8
SARO_RS09550	Glu_01_HTSeq	40.3496
SARO_RS09555	Glu_01_HTSeq	19.306
SARO_RS09560	Glu_01_HTSeq	177.891
SARO_RS09570	Glu_01_HTSeq	584.543
SARO_RS09575	Glu_01_HTSeq	4.64394
SARO_RS09580	Glu_01_HTSeq	2.62181
SARO_RS09585	Glu_01_HTSeq	1.73425
SARO_RS09590	Glu_01_HTSeq	26.5458
SARO_RS09595	Glu_01_HTSeq	8.45407
SARO_RS09600	Glu_01_HTSeq	59.1326
SARO_RS09605	Glu_01_HTSeq	27.7542
SARO_RS09610	Glu_01_HTSeq	90.8855
SARO_RS09615	Glu_01_HTSeq	141.908
SARO_RS09620	Glu_01_HTSeq	770.439
SARO_RS09625	Glu_01_HTSeq	150.588
SARO_RS09635	Glu_01_HTSeq	34.2452
SARO_RS09640	Glu_01_HTSeq	90.2767
SARO_RS09645	Glu_01_HTSeq	77.0293
SARO_RS09650	Glu_01_HTSeq	39.4185
SARO_RS09655	Glu_01_HTSeq	208.646
SARO_RS09660	Glu_01_HTSeq	32.6026
SARO_RS09665	Glu_01_HTSeq	42.762
SARO_RS09670	Glu_01_HTSeq	19.7694
SARO_RS09675	Glu_01_HTSeq	27.4268
SARO_RS09680	Glu_01_HTSeq	211.728
SARO_RS09690	Glu_01_HTSeq	49.6165
SARO_RS09695	Glu_01_HTSeq	0
SARO_RS09700	Glu_01_HTSeq	0
SARO_RS09705	Glu_01_HTSeq	0
SARO_RS09710	Glu_01_HTSeq	53.7137
SARO_RS09715	Glu_01_HTSeq	81.4481
SARO_RS09720	Glu_01_HTSeq	154.393
SARO_RS09725	Glu_01_HTSeq	14.3686
SARO_RS09730	Glu_01_HTSeq	28.484
SARO_RS09735	Glu_01_HTSeq	79.5903
SARO_RS09740	Glu_01_HTSeq	44.3012
SARO_RS09745	Glu_01_HTSeq	59.0244
SARO_RS09750	Glu_01_HTSeq	41.2934
SARO_RS09760	Glu_01_HTSeq	276.746
SARO_RS09765	Glu_01_HTSeq	20.9359
SARO_RS09770	Glu_01_HTSeq	40.1214
SARO_RS09775	Glu_01_HTSeq	15.4046
SARO_RS09780	Glu_01_HTSeq	165.825
SARO_RS09795	Glu_01_HTSeq	101.182
SARO_RS09800	Glu_01_HTSeq	12.5816
SARO_RS09805	Glu_01_HTSeq	57.8746
SARO_RS09810	Glu_01_HTSeq	39.0425
SARO_RS09815	Glu_01_HTSeq	156.114
SARO_RS09820	Glu_01_HTSeq	362.117
SARO_RS09830	Glu_01_HTSeq	50.2328
SARO_RS09835	Glu_01_HTSeq	41.0488
SARO_RS09840	Glu_01_HTSeq	14.7632
SARO_RS09845	Glu_01_HTSeq	114.205
SARO_RS09850	Glu_01_HTSeq	15.8114
SARO_RS09855	Glu_01_HTSeq	13.771
SARO_RS09865	Glu_01_HTSeq	160.064
SARO_RS09880	Glu_01_HTSeq	36.6065
SARO_RS09885	Glu_01_HTSeq	98.8223
SARO_RS09890	Glu_01_HTSeq	59.0508
SARO_RS09895	Glu_01_HTSeq	63.5159
SARO_RS09900	Glu_01_HTSeq	13.1005
SARO_RS09905	Glu_01_HTSeq	2.0685
SARO_RS09910	Glu_01_HTSeq	12.8791
SARO_RS09915	Glu_01_HTSeq	21.6167
SARO_RS09920	Glu_01_HTSeq	21.2165
SARO_RS09925	Glu_01_HTSeq	19.1685
SARO_RS09935	Glu_01_HTSeq	2.0685
SARO_RS09945	Glu_01_HTSeq	22.5471
SARO_RS09950	Glu_01_HTSeq	13.2243
SARO_RS09955	Glu_01_HTSeq	54.9742
SARO_RS09965	Glu_01_HTSeq	19.3396
SARO_RS09970	Glu_01_HTSeq	64.5745
SARO_RS09975	Glu_01_HTSeq	87.0702
SARO_RS09980	Glu_01_HTSeq	71.061
SARO_RS09985	Glu_01_HTSeq	9.66791
SARO_RS09990	Glu_01_HTSeq	14.447
SARO_RS09995	Glu_01_HTSeq	13.916
SARO_RS10000	Glu_01_HTSeq	19.804
SARO_RS10005	Glu_01_HTSeq	194.766
SARO_RS10010	Glu_01_HTSeq	20.2822
SARO_RS10020	Glu_01_HTSeq	56.8993
SARO_RS10025	Glu_01_HTSeq	31.1015
SARO_RS10030	Glu_01_HTSeq	15.5997
SARO_RS10050	Glu_01_HTSeq	85.9892
SARO_RS10055	Glu_01_HTSeq	110.338
SARO_RS10060	Glu_01_HTSeq	10.2644
SARO_RS10065	Glu_01_HTSeq	21.7203
SARO_RS10070	Glu_01_HTSeq	483.003
SARO_RS10075	Glu_01_HTSeq	1015.49
SARO_RS10080	Glu_01_HTSeq	43.8216
SARO_RS10085	Glu_01_HTSeq	39.1866
SARO_RS10095	Glu_01_HTSeq	15.8399
SARO_RS10100	Glu_01_HTSeq	5.80689
SARO_RS10105	Glu_01_HTSeq	48.9679
SARO_RS10110	Glu_01_HTSeq	17.2375
SARO_RS10115	Glu_01_HTSeq	36.2792
SARO_RS10120	Glu_01_HTSeq	27.0478
SARO_RS10130	Glu_01_HTSeq	209.378
SARO_RS10135	Glu_01_HTSeq	15.3084
SARO_RS10140	Glu_01_HTSeq	81.484
SARO_RS10145	Glu_01_HTSeq	204.266
SARO_RS10155	Glu_01_HTSeq	101.501
SARO_RS10160	Glu_01_HTSeq	49.0434
SARO_RS10165	Glu_01_HTSeq	32.5946
SARO_RS10170	Glu_01_HTSeq	36.2973
SARO_RS10180	Glu_01_HTSeq	55.6486
SARO_RS10185	Glu_01_HTSeq	16.9928
SARO_RS10190	Glu_01_HTSeq	36.3739
SARO_RS10200	Glu_01_HTSeq	12.5025
SARO_RS10205	Glu_01_HTSeq	90.5192
SARO_RS10210	Glu_01_HTSeq	3.18596
SARO_RS10215	Glu_01_HTSeq	219.111
SARO_RS10220	Glu_01_HTSeq	684.085
SARO_RS10225	Glu_01_HTSeq	182.681
SARO_RS10230	Glu_01_HTSeq	31.346
SARO_RS10235	Glu_01_HTSeq	33.1198
SARO_RS10240	Glu_01_HTSeq	20.469
SARO_RS10245	Glu_01_HTSeq	37.872
SARO_RS10250	Glu_01_HTSeq	147.654
SARO_RS10255	Glu_01_HTSeq	3.30199
SARO_RS10260	Glu_01_HTSeq	4.23558
SARO_RS10265	Glu_01_HTSeq	16.3781
SARO_RS10270	Glu_01_HTSeq	102.078
SARO_RS10280	Glu_01_HTSeq	169.217
SARO_RS10285	Glu_01_HTSeq	6.71101
SARO_RS10290	Glu_01_HTSeq	14.4494
SARO_RS10300	Glu_01_HTSeq	41.2851
SARO_RS10305	Glu_01_HTSeq	61.672
SARO_RS10310	Glu_01_HTSeq	7.30009
SARO_RS10315	Glu_01_HTSeq	7.33169
SARO_RS10320	Glu_01_HTSeq	4.04776
SARO_RS10330	Glu_01_HTSeq	759.755
SARO_RS10335	Glu_01_HTSeq	59.8009
SARO_RS10340	Glu_01_HTSeq	16.9893
SARO_RS10345	Glu_01_HTSeq	3.49828
SARO_RS10350	Glu_01_HTSeq	2.89733
SARO_RS10365	Glu_01_HTSeq	115.18
SARO_RS10375	Glu_01_HTSeq	20.4092
SARO_RS10380	Glu_01_HTSeq	4.21644
SARO_RS10385	Glu_01_HTSeq	18.3748
SARO_RS10390	Glu_01_HTSeq	86.45
SARO_RS10395	Glu_01_HTSeq	14.3347
SARO_RS10400	Glu_01_HTSeq	51.4666
SARO_RS10405	Glu_01_HTSeq	4.81632
SARO_RS10410	Glu_01_HTSeq	27.704
SARO_RS10415	Glu_01_HTSeq	6.73982
SARO_RS10435	Glu_01_HTSeq	2.0685
SARO_RS10440	Glu_01_HTSeq	13.5935
SARO_RS10445	Glu_01_HTSeq	58.9906
SARO_RS10465	Glu_01_HTSeq	42.4732
SARO_RS10470	Glu_01_HTSeq	73.4769
SARO_RS10475	Glu_01_HTSeq	9.23331
SARO_RS10480	Glu_01_HTSeq	3.86661
SARO_RS10490	Glu_01_HTSeq	130.23
SARO_RS10500	Glu_01_HTSeq	17.6972
SARO_RS10505	Glu_01_HTSeq	21.4012
SARO_RS10515	Glu_01_HTSeq	29.2443
SARO_RS10520	Glu_01_HTSeq	10.9622
SARO_RS10525	Glu_01_HTSeq	22.7177
SARO_RS10530	Glu_01_HTSeq	19.9879
SARO_RS10535	Glu_01_HTSeq	4.73297
SARO_RS10540	Glu_01_HTSeq	14.1946
SARO_RS10545	Glu_01_HTSeq	4.37225
SARO_RS10550	Glu_01_HTSeq	25.7293
SARO_RS10555	Glu_01_HTSeq	8.50638
SARO_RS10560	Glu_01_HTSeq	120.298
SARO_RS10565	Glu_01_HTSeq	92.7145
SARO_RS10570	Glu_01_HTSeq	35.229
SARO_RS10580	Glu_01_HTSeq	37.8795
SARO_RS10585	Glu_01_HTSeq	47.7323
SARO_RS10590	Glu_01_HTSeq	17.1336
SARO_RS10595	Glu_01_HTSeq	25.578
SARO_RS10600	Glu_01_HTSeq	3.26001
SARO_RS10605	Glu_01_HTSeq	8.58045
SARO_RS10610	Glu_01_HTSeq	109.731
SARO_RS10615	Glu_01_HTSeq	128.813
SARO_RS10620	Glu_01_HTSeq	183.418
SARO_RS10625	Glu_01_HTSeq	31.0139
SARO_RS10630	Glu_01_HTSeq	10.6418
SARO_RS10635	Glu_01_HTSeq	1953.25
SARO_RS10640	Glu_01_HTSeq	78.8078
SARO_RS10645	Glu_01_HTSeq	31.8036
SARO_RS10650	Glu_01_HTSeq	6.51817
SARO_RS10655	Glu_01_HTSeq	14.5872
SARO_RS10660	Glu_01_HTSeq	17.3824
SARO_RS10670	Glu_01_HTSeq	3.88802
SARO_RS10675	Glu_01_HTSeq	16.1004
SARO_RS10680	Glu_01_HTSeq	4.29023
SARO_RS10685	Glu_01_HTSeq	10.9884
SARO_RS10690	Glu_01_HTSeq	28.8801
SARO_RS10695	Glu_01_HTSeq	11.5149
SARO_RS10700	Glu_01_HTSeq	439.59
SARO_RS10705	Glu_01_HTSeq	72.9569
SARO_RS10710	Glu_01_HTSeq	53.0916
SARO_RS10720	Glu_01_HTSeq	62.7013
SARO_RS10725	Glu_01_HTSeq	41.2158
SARO_RS10730	Glu_01_HTSeq	66.3644
SARO_RS10735	Glu_01_HTSeq	41.5822
SARO_RS10740	Glu_01_HTSeq	216.064
SARO_RS10745	Glu_01_HTSeq	29.311
SARO_RS10750	Glu_01_HTSeq	17.4552
SARO_RS10755	Glu_01_HTSeq	26.9184
SARO_RS10760	Glu_01_HTSeq	49.4799
SARO_RS10765	Glu_01_HTSeq	31.3982
SARO_RS10770	Glu_01_HTSeq	25.3014
SARO_RS10775	Glu_01_HTSeq	6.99921
SARO_RS10780	Glu_01_HTSeq	20.5487
SARO_RS10785	Glu_01_HTSeq	3.64354
SARO_RS10795	Glu_01_HTSeq	26.8133
SARO_RS10800	Glu_01_HTSeq	29.8599
SARO_RS10805	Glu_01_HTSeq	13.7445
SARO_RS10810	Glu_01_HTSeq	5.95791
SARO_RS10815	Glu_01_HTSeq	13.3018
SARO_RS10820	Glu_01_HTSeq	114.1
SARO_RS10825	Glu_01_HTSeq	7.5629
SARO_RS10830	Glu_01_HTSeq	20.9149
SARO_RS10835	Glu_01_HTSeq	180.306
SARO_RS10840	Glu_01_HTSeq	1.29492
SARO_RS10845	Glu_01_HTSeq	2.758
SARO_RS10850	Glu_01_HTSeq	1.9306
SARO_RS10860	Glu_01_HTSeq	0.926554
SARO_RS10865	Glu_01_HTSeq	1.18914
SARO_RS10870	Glu_01_HTSeq	0.950184
SARO_RS10875	Glu_01_HTSeq	1.16047
SARO_RS10880	Glu_01_HTSeq	1.04872
SARO_RS10890	Glu_01_HTSeq	2.0264
SARO_RS10895	Glu_01_HTSeq	0.650632
SARO_RS10900	Glu_01_HTSeq	0.606761
SARO_RS10920	Glu_01_HTSeq	2.17982
SARO_RS10925	Glu_01_HTSeq	2.43557
SARO_RS10930	Glu_01_HTSeq	50.3336
SARO_RS10935	Glu_01_HTSeq	15.6496
SARO_RS10940	Glu_01_HTSeq	35.8354
SARO_RS10945	Glu_01_HTSeq	68.5315
SARO_RS10950	Glu_01_HTSeq	41.0464
SARO_RS10955	Glu_01_HTSeq	63.6928
SARO_RS10960	Glu_01_HTSeq	45.3414
SARO_RS10965	Glu_01_HTSeq	18.9376
SARO_RS10970	Glu_01_HTSeq	6.48313
SARO_RS10975	Glu_01_HTSeq	2.68139
SARO_RS10980	Glu_01_HTSeq	2.21215
SARO_RS10990	Glu_01_HTSeq	1.24035
SARO_RS10995	Glu_01_HTSeq	1.75378
SARO_RS11000	Glu_01_HTSeq	11.7074
SARO_RS11005	Glu_01_HTSeq	0.44803
SARO_RS11010	Glu_01_HTSeq	13.2369
SARO_RS11015	Glu_01_HTSeq	2.17812
SARO_RS11020	Glu_01_HTSeq	1.48508
SARO_RS11025	Glu_01_HTSeq	1.14917
SARO_RS11030	Glu_01_HTSeq	1.27999
SARO_RS11035	Glu_01_HTSeq	4.14189
SARO_RS11045	Glu_01_HTSeq	0.111654
SARO_RS11055	Glu_01_HTSeq	1.57486
SARO_RS11060	Glu_01_HTSeq	38.9219
SARO_RS11065	Glu_01_HTSeq	11.6899
SARO_RS11070	Glu_01_HTSeq	10.0761
SARO_RS11075	Glu_01_HTSeq	8.46572
SARO_RS11080	Glu_01_HTSeq	34.1437
SARO_RS11085	Glu_01_HTSeq	80.6205
SARO_RS11090	Glu_01_HTSeq	31.9375
SARO_RS11095	Glu_01_HTSeq	24.8382
SARO_RS11100	Glu_01_HTSeq	12.7853
SARO_RS11105	Glu_01_HTSeq	52.4504
SARO_RS11110	Glu_01_HTSeq	1.17647
SARO_RS11115	Glu_01_HTSeq	1.71645
SARO_RS11120	Glu_01_HTSeq	3.71722
SARO_RS11125	Glu_01_HTSeq	13.1477
SARO_RS11130	Glu_01_HTSeq	13.1465
SARO_RS11135	Glu_01_HTSeq	5.50249
SARO_RS11140	Glu_01_HTSeq	3.29761
SARO_RS11145	Glu_01_HTSeq	27.8203
SARO_RS11150	Glu_01_HTSeq	78.4997
SARO_RS11155	Glu_01_HTSeq	1.5169
SARO_RS11160	Glu_01_HTSeq	4.62849
SARO_RS11165	Glu_01_HTSeq	3.98673
SARO_RS11170	Glu_01_HTSeq	4.82651
SARO_RS11175	Glu_01_HTSeq	2.13022
SARO_RS11180	Glu_01_HTSeq	1.91049
SARO_RS11185	Glu_01_HTSeq	396.598
SARO_RS11190	Glu_01_HTSeq	84.5333
SARO_RS11195	Glu_01_HTSeq	75.1787
SARO_RS11200	Glu_01_HTSeq	16.2047
SARO_RS11205	Glu_01_HTSeq	67.1857
SARO_RS11210	Glu_01_HTSeq	320.702
SARO_RS11215	Glu_01_HTSeq	496.746
SARO_RS11220	Glu_01_HTSeq	200.707
SARO_RS11225	Glu_01_HTSeq	194.534
SARO_RS11230	Glu_01_HTSeq	300.386
SARO_RS11240	Glu_01_HTSeq	46.6045
SARO_RS11245	Glu_01_HTSeq	422.401
SARO_RS11250	Glu_01_HTSeq	26.8354
SARO_RS11255	Glu_01_HTSeq	26.3129
SARO_RS11260	Glu_01_HTSeq	77.1532
SARO_RS11275	Glu_01_HTSeq	69.5063
SARO_RS11280	Glu_01_HTSeq	110.829
SARO_RS11285	Glu_01_HTSeq	57.4456
SARO_RS11290	Glu_01_HTSeq	3.13388
SARO_RS11295	Glu_01_HTSeq	1503.65
SARO_RS11300	Glu_01_HTSeq	24.7276
SARO_RS11305	Glu_01_HTSeq	69.6561
SARO_RS11310	Glu_01_HTSeq	44.4151
SARO_RS11315	Glu_01_HTSeq	5.97336
SARO_RS11320	Glu_01_HTSeq	23.0631
SARO_RS11325	Glu_01_HTSeq	184.339
SARO_RS11330	Glu_01_HTSeq	106.597
SARO_RS11335	Glu_01_HTSeq	29.9222
SARO_RS11340	Glu_01_HTSeq	70.1567
SARO_RS11345	Glu_01_HTSeq	11.4433
SARO_RS11350	Glu_01_HTSeq	215.955
SARO_RS11355	Glu_01_HTSeq	11.9078
SARO_RS11360	Glu_01_HTSeq	11.2776
SARO_RS11370	Glu_01_HTSeq	5.44529
SARO_RS11380	Glu_01_HTSeq	373.905
SARO_RS11385	Glu_01_HTSeq	2077.08
SARO_RS11395	Glu_01_HTSeq	97.0128
SARO_RS11400	Glu_01_HTSeq	40.5912
SARO_RS11410	Glu_01_HTSeq	20.334
SARO_RS11415	Glu_01_HTSeq	24.7334
SARO_RS11420	Glu_01_HTSeq	5.68838
SARO_RS11425	Glu_01_HTSeq	13.646
SARO_RS11430	Glu_01_HTSeq	6.84002
SARO_RS11435	Glu_01_HTSeq	19.556
SARO_RS11445	Glu_01_HTSeq	36.1023
SARO_RS11450	Glu_01_HTSeq	306.515
SARO_RS11455	Glu_01_HTSeq	45.8335
SARO_RS11460	Glu_01_HTSeq	36.4942
SARO_RS11475	Glu_01_HTSeq	62.835
SARO_RS11490	Glu_01_HTSeq	37.4403
SARO_RS11495	Glu_01_HTSeq	31.1159
SARO_RS11500	Glu_01_HTSeq	97.9608
SARO_RS11505	Glu_01_HTSeq	67.7375
SARO_RS11510	Glu_01_HTSeq	85.9281
SARO_RS11515	Glu_01_HTSeq	374.288
SARO_RS11520	Glu_01_HTSeq	482.548
SARO_RS11525	Glu_01_HTSeq	467.308
SARO_RS11530	Glu_01_HTSeq	288.534
SARO_RS11535	Glu_01_HTSeq	342.174
SARO_RS11540	Glu_01_HTSeq	279.878
SARO_RS11545	Glu_01_HTSeq	471.772
SARO_RS11550	Glu_01_HTSeq	405.873
SARO_RS11555	Glu_01_HTSeq	264.55
SARO_RS11560	Glu_01_HTSeq	278.473
SARO_RS11565	Glu_01_HTSeq	137.019
SARO_RS11570	Glu_01_HTSeq	136.17
SARO_RS11575	Glu_01_HTSeq	132.048
SARO_RS11580	Glu_01_HTSeq	393.806
[truncated: 77,341 more rows]

## Sheet: Sample Info
Sample	Substrate	Replicate #	Amount glucose	Amount aromatic (equivalent theoretical oxygen demand to 0.5 g/L glucose)
Glu_01_HTSeq	Glucose	1	1.0 g/L	0.0 g/L
Glu_02_HTSeq	Glucose	2	1.0 g/L	0.0 g/L
Glu_03_HTSeq	Glucose	3	1.0 g/L	0.0 g/L
FA_04_HTSeq	Ferulic acid + glucose	1	0.5 g/L	0.29 g/L
FA_05_HTSeq	Ferulic acid + glucose	2	0.5 g/L	0.29 g/L
FA_06_HTSeq	Ferulic acid + glucose	3	0.5 g/L	0.29 g/L
V_08_HTSeq	Vanillin + glucose	1	0.5 g/L	0.28 g/L
V_09_HTSeq	Vanillin + glucose	2	0.5 g/L	0.28 g/L
VA_10_HTSeq	Vanillic acid + glucose	1	0.5 g/L	0.33 g/L
VA_11_HTSeq	Vanillic acid + glucose	2	0.5 g/L	0.33 g/L
VA_12_HTSeq	Vanillic acid + glucose	3	0.5 g/L	0.33 g/L
GDK_13_HTSeq	G-diketone + glucose	1	0.5 g/L	0.29 g/L
GDK_14_HTSeq	G-diketone + glucose	2	0.5 g/L	0.29 g/L
GDK_15_HTSeq	G-diketone + glucose	3	0.5 g/L	0.29 g/L
UN_16_HTSeq	GP-1 + glucose	1	0.5 g/L	0.27 g/L
UN_17_HTSeq	GP-1 + glucose	2	0.5 g/L	0.27 g/L
UN_18_HTSeq	GP-1 + glucose	3	0.5 g/L	0.27 g/L
PCA_19_HTSeq	Protocatechuic acid + glucose	1	0.5 g/L	0.37 g/L
PCA_20_HTSeq	Protocatechuic acid + glucose	2	0.5 g/L	0.37 g/L
PCA_21_HTSeq	Protocatechuic acid + glucose	3	0.5 g/L	0.37 g/L

## Sheet: Differential expression testing
Gene	log2 fold change	log2 counts per million	p-value	q-value	Comparison
accB	-0.187689	7.99241	0.409819	0.709765	PCAvsCtrl
accC	-0.142018	10.0714	0.371945	0.695242	PCAvsCtrl
acnA	-0.273046	11.8179	0.21654	0.628766	PCAvsCtrl
acs	0.0810839	9.28106	0.589573	0.795252	PCAvsCtrl
addA	0.221515	8.64117	0.40745	0.709765	PCAvsCtrl
addB	0.475033	8.34217	0.260969	0.64442	PCAvsCtrl
aguB	-0.228234	7.4241	0.327985	0.675905	PCAvsCtrl
ahpC	0.587084	10.697	0.373259	0.695242	PCAvsCtrl
ald	-1.58584	6.62455	0.00511978	0.472329	PCAvsCtrl
alr	-0.201346	6.83563	0.368659	0.694101	PCAvsCtrl
argB	-0.0332194	8.66126	0.824768	0.920748	PCAvsCtrl
argC	0.303491	7.95932	0.382551	0.703222	PCAvsCtrl
argF	-0.0410737	8.77807	0.882065	0.950598	PCAvsCtrl
argH	-0.0457434	8.7377	0.770135	0.894989	PCAvsCtrl
aroA	0.284869	7.38675	0.448056	0.724702	PCAvsCtrl
aroE	-0.38199	6.415	0.178603	0.628453	PCAvsCtrl
aroQ	-0.247624	7.92392	0.361873	0.692833	PCAvsCtrl
arsB	-0.150759	4.80287	0.523083	0.761214	PCAvsCtrl
arsC	-0.212294	6.66502	0.345876	0.684705	PCAvsCtrl
astD	0.216841	7.15895	0.272634	0.64608	PCAvsCtrl
atpC	-0.522692	9.84267	0.0557098	0.623462	PCAvsCtrl
atpD	-0.2147	12.364	0.323009	0.673988	PCAvsCtrl
atzF	0.139934	5.25021	0.725923	0.870011	PCAvsCtrl
bamA	-0.34709	10.9197	0.233028	0.631221	PCAvsCtrl
benB	4.14742	3.07039	0.00579869	0.489434	PCAvsCtrl
benD	1.53587	3.94278	0.0107933	0.623462	PCAvsCtrl
bioB	-0.146662	8.76497	0.527076	0.76472	PCAvsCtrl
bluB	-0.24185	5.19322	0.533244	0.767607	PCAvsCtrl
bphC	-0.127998	6.32977	0.463579	0.732968	PCAvsCtrl
catC	3.81597	2.78041	0.0171745	0.623462	PCAvsCtrl
ccmA	0.270623	6.25129	0.351987	0.688738	PCAvsCtrl
ccmB	0.439387	5.44319	0.470786	0.738544	PCAvsCtrl
ccoG	-0.117607	6.55952	0.614688	0.813302	PCAvsCtrl
ccoN	0.122782	9.39697	0.670998	0.840399	PCAvsCtrl
ccoO	-0.11122	6.63928	0.620823	0.815357	PCAvsCtrl
ccoP	0.601594	6.06361	0.13121	0.623462	PCAvsCtrl
ccoS	0.287069	-0.816294	0.899345	0.958805	PCAvsCtrl
clpA	0.071751	9.64728	0.690322	0.851791	PCAvsCtrl
clpB	0.187933	8.66951	0.393169	0.705251	PCAvsCtrl
clpP	-0.139124	9.45468	0.448007	0.724702	PCAvsCtrl
cobA	0.0536363	8.25511	0.886337	0.954165	PCAvsCtrl
cobD	0.259388	5.18275	0.506635	0.753527	PCAvsCtrl
cobH	0.109169	5.10345	0.641582	0.828771	PCAvsCtrl
cobI	-0.577046	6.17983	0.0334575	0.623462	PCAvsCtrl
cobJ	-0.241266	5.79441	0.457804	0.728365	PCAvsCtrl
cobM	0.308234	5.10574	0.373548	0.695242	PCAvsCtrl
cobO	-0.556193	6.58371	0.0704039	0.623462	PCAvsCtrl
cobS	-0.461324	9.41846	0.0847327	0.623462	PCAvsCtrl
cobT	0.0123502	9.46398	0.964764	0.992794	PCAvsCtrl
cobW	-0.44979	7.23497	0.0719185	0.623462	PCAvsCtrl
coxB	-0.278877	11.3223	0.167011	0.628453	PCAvsCtrl
cpaB	-0.121689	9.0249	0.339646	0.679693	PCAvsCtrl
crtY	0.198695	5.55644	0.459041	0.728989	PCAvsCtrl
ctaD	-0.466667	13.1822	0.115694	0.623462	PCAvsCtrl
cueR	-0.531252	4.18966	0.257252	0.644268	PCAvsCtrl
cydB	0.0929465	5.97693	0.765065	0.892388	PCAvsCtrl
cysK	-0.135062	8.78003	0.54485	0.773317	PCAvsCtrl
dapD	0.0221708	9.73004	0.918716	0.968522	PCAvsCtrl
dksA	-0.258381	10.0043	0.417886	0.709765	PCAvsCtrl
dmpG	-0.0486272	7.84067	0.869192	0.945023	PCAvsCtrl
dnaG	0.741658	4.08225	0.0758097	0.623462	PCAvsCtrl
dnaJ	0.143873	9.61351	0.333775	0.679693	PCAvsCtrl
dnaN	-0.09039	3.73052	0.793187	0.903149	PCAvsCtrl
dnaQ	0.0625115	6.5834	0.820318	0.91797	PCAvsCtrl
dprA	0.289625	5.4763	0.197667	0.628453	PCAvsCtrl
efp	-0.686331	10.0034	0.120755	0.623462	PCAvsCtrl
emrB	-0.22514	6.0562	0.323562	0.673988	PCAvsCtrl
fabD	-0.0877987	8.63204	0.541748	0.770292	PCAvsCtrl
fabF	-0.215003	10.6986	0.202463	0.628453	PCAvsCtrl
fabG	0.120512	8.67004	0.419753	0.709995	PCAvsCtrl
fabZ	0.0103454	8.5984	0.95636	0.987475	PCAvsCtrl
fahA	-0.170687	4.25754	0.553922	0.776949	PCAvsCtrl
ffs	-0.0755465	3.49377	0.812555	0.91289	PCAvsCtrl
fghA	0.295323	7.69761	0.24404	0.639015	PCAvsCtrl
fieF	0.0199218	7.38852	0.920744	0.969853	PCAvsCtrl
fixJ	0.0313664	4.44824	0.887318	0.954703	PCAvsCtrl
folE	0.186548	7.82024	0.294991	0.662871	PCAvsCtrl
folK	0.437214	4.31597	0.239959	0.634287	PCAvsCtrl
folP	0.141799	6.41325	0.574533	0.787288	PCAvsCtrl
fsa	-0.163728	9.5542	0.449463	0.724871	PCAvsCtrl
ftsA	0.0901545	7.87676	0.527816	0.76472	PCAvsCtrl
ftsE	-0.182332	6.39964	0.361055	0.692595	PCAvsCtrl
fucP	0.309495	4.89284	0.135064	0.623462	PCAvsCtrl
fumC	0.43172	5.46699	0.0182911	0.623462	PCAvsCtrl
fusA	-0.482498	13.42	0.0872692	0.623462	PCAvsCtrl
gabD	0.27286	6.46225	0.356353	0.690597	PCAvsCtrl
gabT	0.779578	4.41116	0.144299	0.625611	PCAvsCtrl
galE	-0.746086	8.03835	0.00473063	0.449625	PCAvsCtrl
galK	0.292354	5.65456	0.475031	0.740489	PCAvsCtrl
galU	0.0702894	6.9348	0.72663	0.870163	PCAvsCtrl
gap	-0.344214	11.6443	0.330529	0.677467	PCAvsCtrl
gatA	-0.0702432	9.4769	0.740226	0.878392	PCAvsCtrl
gatB	-0.107613	10.0916	0.474583	0.740489	PCAvsCtrl
gcvH	-0.135359	6.24326	0.452088	0.725792	PCAvsCtrl
ggt	0.624361	6.96165	0.07594	0.623462	PCAvsCtrl
glgC	-0.265394	8.94345	0.296178	0.662871	PCAvsCtrl
glgX	-0.521465	6.3215	0.0991077	0.623462	PCAvsCtrl
glmS	0.303278	7.57319	0.218748	0.629466	PCAvsCtrl
glmU	0.204499	7.47756	0.669152	0.839737	PCAvsCtrl
glnA	-0.365653	12.3229	0.2045	0.628453	PCAvsCtrl
gloB	0.0962476	6.05607	0.609596	0.81014	PCAvsCtrl
glpK	0.785516	5.10816	0.0683136	0.623462	PCAvsCtrl
glpX	0.409612	6.99713	0.0951257	0.623462	PCAvsCtrl
gltD	-0.0829687	11.4192	0.627761	0.818629	PCAvsCtrl
glyA	-0.331585	10.5893	0.0655215	0.623462	PCAvsCtrl
gph	-0.161296	5.32587	0.595624	0.799607	PCAvsCtrl
gpmA	-0.243261	9.21928	0.118231	0.623462	PCAvsCtrl
groL	0.396068	10.6491	0.108408	0.623462	PCAvsCtrl
grpE	0.0327989	8.50605	0.883453	0.951836	PCAvsCtrl
grxC	-0.338924	5.88805	0.381292	0.702221	PCAvsCtrl
grxD	-0.481654	8.71439	0.352974	0.6891	PCAvsCtrl
gspD	0.134287	7.40886	0.406744	0.709765	PCAvsCtrl
gspE	0.456393	6.04723	0.152167	0.628244	PCAvsCtrl
gspF	0.428748	5.5378	0.14316	0.623462	PCAvsCtrl
gspG	-0.356032	5.81176	0.137047	0.623462	PCAvsCtrl
gspH	0.531891	4.31962	0.0444497	0.623462	PCAvsCtrl
gspI	0.705554	3.25643	0.143332	0.623462	PCAvsCtrl
gspJ	0.643746	4.22546	0.0984725	0.623462	PCAvsCtrl
gyrB	0.0272351	9.81794	0.84612	0.932636	PCAvsCtrl
hemA	-0.298758	10.1649	0.277466	0.650537	PCAvsCtrl
hemN	0.49029	6.87382	0.0736968	0.623462	PCAvsCtrl
hflK	0.220883	8.53655	0.145057	0.627757	PCAvsCtrl
hflX	-0.515762	7.36566	0.0219901	0.623462	PCAvsCtrl
hisA	-0.1312	7.79437	0.520665	0.760351	PCAvsCtrl
hisD	0.0977114	8.30402	0.667179	0.838743	PCAvsCtrl
hisH	0.102193	7.29447	0.646687	0.831526	PCAvsCtrl
holA	-0.156773	6.4362	0.31613	0.673988	PCAvsCtrl
hpaH	-0.140196	5.80734	0.41883	0.709765	PCAvsCtrl
hppA	0.210945	9.82213	0.418604	0.709765	PCAvsCtrl
hppD	-0.496456	5.71383	0.0846117	0.623462	PCAvsCtrl
hrcA	0.214091	5.86599	0.559237	0.779516	PCAvsCtrl
hrpB	0.44135	7.23627	0.415219	0.709765	PCAvsCtrl
ilvB	-0.311612	11.2314	0.104946	0.623462	PCAvsCtrl
katG	4.45423	7.03887	0.00353694	0.424648	PCAvsCtrl
kduD	0.255269	4.43298	0.426425	0.713542	PCAvsCtrl
lepB	-0.465554	9.09066	0.116165	0.623462	PCAvsCtrl
leuA	-0.23518	9.56037	0.412871	0.709765	PCAvsCtrl
leuB	0.0930142	9.1552	0.666937	0.838743	PCAvsCtrl
leuC	-0.191616	9.12127	0.384813	0.704851	PCAvsCtrl
leuD	-0.289412	8.31981	0.194908	0.628453	PCAvsCtrl
ligA	4.85786	7.27891	1.21e-10	8.02e-08	PCAvsCtrl
ligD	0.117245	4.74762	0.724793	0.869096	PCAvsCtrl
ligK	5.60184	7.62517	6.19e-09	3.51e-06	PCAvsCtrl
lipA	-0.52881	8.42135	0.19385	0.628453	PCAvsCtrl
lldD	-0.224546	6.52092	0.39555	0.705552	PCAvsCtrl
lnt	0.491702	7.04749	0.0380798	0.623462	PCAvsCtrl
lpdA	-0.356967	11.4354	0.0367774	0.623462	PCAvsCtrl
lptB	-0.115466	7.57358	0.455627	0.727339	PCAvsCtrl
lptF	-0.43984	8.04097	0.25321	0.640209	PCAvsCtrl
lptG	-0.17209	8.00085	0.400812	0.707459	PCAvsCtrl
lspA	0.0870709	6.84102	0.667273	0.838743	PCAvsCtrl
lysA	0.0144358	9.1077	0.954956	0.987475	PCAvsCtrl
maf	0.114773	6.69651	0.747103	0.882333	PCAvsCtrl
maiA	0.209228	6.15123	0.194253	0.628453	PCAvsCtrl
map	-0.130392	8.21952	0.371742	0.695242	PCAvsCtrl
mauD	0.12966	4.25297	0.637171	0.823878	PCAvsCtrl
mce	0.273341	5.18118	0.180745	0.628453	PCAvsCtrl
metC	0.223053	7.24223	0.522205	0.760495	PCAvsCtrl
metF	-0.0513054	8.1615	0.778477	0.898389	PCAvsCtrl
metH	-0.0915752	10.1145	0.652127	0.833168	PCAvsCtrl
mfd	-0.404828	8.54588	0.0895378	0.623462	PCAvsCtrl
mgtE	-0.303518	8.08729	0.133574	0.623462	PCAvsCtrl
mmsA	-0.00206833	6.85356	0.989341	1	PCAvsCtrl
mmsB	0.103123	6.54498	0.617461	0.813302	PCAvsCtrl
moaA	0.138277	6.56908	0.551529	0.776225	PCAvsCtrl
moaB	-0.29653	7.0549	0.347178	0.685885	PCAvsCtrl
moaC	0.235126	5.75373	0.521154	0.760351	PCAvsCtrl
modA	0.800156	4.62362	0.34654	0.685366	PCAvsCtrl
mrdA	-0.0703406	7.95903	0.68985	0.851741	PCAvsCtrl
msrA	-0.173813	8.10524	0.25016	0.640209	PCAvsCtrl
msrB	0.237059	7.30838	0.26797	0.64442	PCAvsCtrl
murA	0.191867	8.49053	0.35811	0.691886	PCAvsCtrl
murD	0.287076	7.8321	0.0632879	0.623462	PCAvsCtrl
murG	0.343754	8.21454	0.0859897	0.623462	PCAvsCtrl
mviN	-0.033714	7.59054	0.87012	0.945023	PCAvsCtrl
nadC	0.338448	7.38049	0.166416	0.628453	PCAvsCtrl
nagA	0.993186	4.16963	0.041888	0.623462	PCAvsCtrl
nhaA	-0.31774	8.34582	0.213058	0.628453	PCAvsCtrl
nirD	-1.76733	1.11808	0.00540151	0.483852	PCAvsCtrl
nspC	-0.341455	7.90517	0.139072	0.623462	PCAvsCtrl
nth	-0.0807503	5.61498	0.689427	0.851741	PCAvsCtrl
obgE	-0.221268	9.05054	0.154771	0.628453	PCAvsCtrl
otsB	-0.472992	3.3772	0.210934	0.628453	PCAvsCtrl
pabB	-0.0818708	6.96343	0.731501	0.873256	PCAvsCtrl
pal	-0.25157	10.3005	0.342903	0.682536	PCAvsCtrl
panB	-0.162812	7.67104	0.245992	0.640209	PCAvsCtrl
parC	0.0392314	8.65272	0.805917	0.910069	PCAvsCtrl
parE	-0.00584233	8.19636	0.979005	0.998384	PCAvsCtrl
pcaD	1.4891	4.72175	0.0258628	0.623462	PCAvsCtrl
pcaF	1.95964	4.96645	0.00623775	0.505003	PCAvsCtrl
pdhA	-0.45745	10.992	0.108907	0.623462	PCAvsCtrl
pdxA	0.341484	6.27653	0.360878	0.692595	PCAvsCtrl
pdxH	-0.0676542	5.8475	0.650284	0.832579	PCAvsCtrl
peaA	0.612711	4.19374	0.181482	0.628453	PCAvsCtrl
peaB	0.310742	3.45526	0.467201	0.736933	PCAvsCtrl
petA	-0.402772	10.7619	0.0140452	0.623462	PCAvsCtrl
pgk	-0.166103	9.95577	0.31612	0.673988	PCAvsCtrl
pgsA	-0.214987	6.45076	0.383258	0.70323	PCAvsCtrl
phaR	-0.552084	8.43531	0.343413	0.682536	PCAvsCtrl
phnE	1.00384	2.22527	0.250946	0.640209	PCAvsCtrl
phoB	-0.219006	5.57078	0.356996	0.691167	PCAvsCtrl
phoU	-0.271407	6.95729	0.285035	0.65817	PCAvsCtrl
plsY	0.350234	6.44521	0.165425	0.628453	PCAvsCtrl
pnp	-0.245058	12.5168	0.249352	0.640209	PCAvsCtrl
pobA	0.458059	5.02086	0.0954845	0.623462	PCAvsCtrl
prmC	0.228788	5.06568	0.431226	0.716663	PCAvsCtrl
proC	0.197766	6.49694	0.569199	0.785733	PCAvsCtrl
prpE	0.232651	8.05527	0.197262	0.628453	PCAvsCtrl
prsR	-0.134112	7.91909	0.378063	0.699848	PCAvsCtrl
pspA	0.102012	6.75829	0.506783	0.753527	PCAvsCtrl
pspB	0.0335757	5.17168	0.906226	0.962517	PCAvsCtrl
pspF	0.778895	6.07535	0.117859	0.623462	PCAvsCtrl
pstA	0.0604246	7.32974	0.764674	0.892388	PCAvsCtrl
pstC	-0.0469252	7.26818	0.731228	0.873256	PCAvsCtrl
ptsP	0.0480914	8.54673	0.789554	0.902311	PCAvsCtrl
purE	-0.323828	7.99796	0.0821459	0.623462	PCAvsCtrl
purU	-0.333344	10.2702	0.391329	0.705251	PCAvsCtrl
putA	0.517278	5.51034	0.265778	0.64442	PCAvsCtrl
pyk	-0.146997	9.97379	0.341267	0.681331	PCAvsCtrl
pyrF	-0.103422	7.57619	0.599948	0.803509	PCAvsCtrl
queC	-0.113995	6.27982	0.508177	0.754468	PCAvsCtrl
queG	0.493582	4.95501	0.134489	0.623462	PCAvsCtrl
raiA	-0.0942334	8.58116	0.801881	0.907694	PCAvsCtrl
rarD	-0.178407	6.18444	0.323881	0.673988	PCAvsCtrl
rdgB	0.135587	7.18641	0.607726	0.808141	PCAvsCtrl
recA	-0.13147	8.78841	0.518298	0.759136	PCAvsCtrl
recJ	0.681835	6.64044	0.226434	0.629466	PCAvsCtrl
recN	0.702878	6.66131	0.126188	0.623462	PCAvsCtrl
recQ	0.152587	6.52102	0.522679	0.760905	PCAvsCtrl
rfbA	-0.495982	8.16811	0.122157	0.623462	PCAvsCtrl
rfbB	-0.279722	8.47529	0.266733	0.64442	PCAvsCtrl
rfbC	-0.273241	7.28846	0.210692	0.628453	PCAvsCtrl
rfbD	0.209111	7.22599	0.445587	0.72385	PCAvsCtrl
rhaI	0.0826361	5.45033	0.693947	0.853177	PCAvsCtrl
rho	-0.350227	9.99152	0.252346	0.640209	PCAvsCtrl
ribA	0.225126	6.52916	0.252088	0.640209	PCAvsCtrl
ribB	-0.0885904	7.05554	0.674213	0.841865	PCAvsCtrl
ribD	0.954954	5.88552	0.209713	0.628453	PCAvsCtrl
ribF	0.0497391	6.63122	0.805146	0.909458	PCAvsCtrl
rimM	0.0620165	8.7062	0.873525	0.947076	PCAvsCtrl
rnc	0.131672	6.33891	0.549323	0.776225	PCAvsCtrl
rnd	-0.420982	8.49496	0.138486	0.623462	PCAvsCtrl
rnpA	-0.207266	7.93395	0.470014	0.73808	PCAvsCtrl
rnpB	-0.558437	11.1106	0.320635	0.673988	PCAvsCtrl
rpiB	-0.598183	7.75979	0.0340748	0.623462	PCAvsCtrl
rplK	-0.605566	10.7464	0.0976753	0.623462	PCAvsCtrl
rplU	-0.734037	10.6648	0.0122733	0.623462	PCAvsCtrl
rpmE	-0.838294	8.72722	0.0713812	0.623462	PCAvsCtrl
rpmG	-1.24207	9.33495	0.148364	0.627769	PCAvsCtrl
rpoB	-0.221614	13.367	0.241088	0.634312	PCAvsCtrl
rpoC	-0.249474	13.5007	0.190526	0.628453	PCAvsCtrl
rpoN	0.0900904	7.12654	0.610916	0.811074	PCAvsCtrl
rpsB	-0.483603	11.9081	0.0253303	0.623462	PCAvsCtrl
rpsH	-0.471807	10.7215	0.121845	0.623462	PCAvsCtrl
rpsR	-0.401265	9.53677	0.211511	0.628453	PCAvsCtrl
rpsU	-0.902938	10.102	0.0770134	0.623462	PCAvsCtrl
rrf	0	-1.48987	1	1	PCAvsCtrl
rseP	-0.124242	8.85974	0.407713	0.709765	PCAvsCtrl
rsfS	-0.168948	7.2969	0.57154	0.786936	PCAvsCtrl
rsmD	0.202334	5.99615	0.692166	0.852501	PCAvsCtrl
rsmG	-0.623428	5.81084	0.0891594	0.623462	PCAvsCtrl
rsmI	0.466497	4.92281	0.226151	0.629466	PCAvsCtrl
SARO_RS00005	-0.238975	9.9256	0.216668	0.628766	PCAvsCtrl
SARO_RS00010	-0.178786	6.57117	0.200663	0.628453	PCAvsCtrl
SARO_RS00015	0.0884268	4.74567	0.697585	0.854163	PCAvsCtrl
SARO_RS00020	-0.0557526	6.56137	0.797023	0.90492	PCAvsCtrl
SARO_RS00025	0.230113	5.39457	0.337693	0.679693	PCAvsCtrl
SARO_RS00035	0.23711	4.89142	0.368964	0.694346	PCAvsCtrl
SARO_RS00040	-0.16192	6.83531	0.378537	0.700073	PCAvsCtrl
SARO_RS00045	0.050242	8.11474	0.822917	0.920359	PCAvsCtrl
SARO_RS00050	-0.0995826	3.95593	0.709609	0.860073	PCAvsCtrl
SARO_RS00055	-0.451022	5.26685	0.258032	0.64442	PCAvsCtrl
SARO_RS00060	-0.0568456	5.11552	0.756573	0.886916	PCAvsCtrl
SARO_RS00065	0.115316	3.92642	0.687234	0.851158	PCAvsCtrl
SARO_RS00070	-0.559096	12.1728	0.311151	0.673988	PCAvsCtrl
SARO_RS00075	-0.291585	12.4148	0.419024	0.709765	PCAvsCtrl
SARO_RS00080	-0.0990751	13.2102	0.741972	0.878826	PCAvsCtrl
SARO_RS00085	-0.256469	12.0806	0.176375	0.628453	PCAvsCtrl
SARO_RS00090	0.0603027	6.64534	0.801891	0.907694	PCAvsCtrl
SARO_RS00095	-0.178072	9.60545	0.207748	0.628453	PCAvsCtrl
SARO_RS00100	0.341814	5.70106	0.363131	0.694101	PCAvsCtrl
SARO_RS00110	-0.191901	8.30167	0.510327	0.756714	PCAvsCtrl
SARO_RS00130	1.74886	3.28826	0.121287	0.623462	PCAvsCtrl
SARO_RS00135	-0.154721	5.08	0.555115	0.777564	PCAvsCtrl
SARO_RS00140	-0.636822	3.72219	0.134144	0.623462	PCAvsCtrl
SARO_RS00145	-0.271498	13.3698	0.388251	0.705117	PCAvsCtrl
SARO_RS00150	-0.313558	13.443	0.271588	0.64608	PCAvsCtrl
SARO_RS00155	0.314841	6.33138	0.163868	0.628453	PCAvsCtrl
SARO_RS00165	0.207568	7.54676	0.449504	0.724871	PCAvsCtrl
SARO_RS00170	0.120358	7.86214	0.689791	0.851741	PCAvsCtrl
SARO_RS00180	0.0547647	5.25795	0.843271	0.931286	PCAvsCtrl
SARO_RS00185	0.247686	4.06849	0.367452	0.694101	PCAvsCtrl
SARO_RS00190	0.381167	6.71307	0.187008	0.628453	PCAvsCtrl
SARO_RS00195	-0.0782167	9.8972	0.554264	0.776949	PCAvsCtrl
SARO_RS00200	0.285283	8.59644	0.52539	0.763451	PCAvsCtrl
SARO_RS00205	-0.0543345	7.77374	0.879151	0.949435	PCAvsCtrl
SARO_RS00210	-0.130371	5.77752	0.485605	0.745698	PCAvsCtrl
SARO_RS00215	0.227098	6.70898	0.503371	0.751374	PCAvsCtrl
SARO_RS00220	0.179145	5.7933	0.42012	0.710105	PCAvsCtrl
SARO_RS00225	0.31197	6.43764	0.136818	0.623462	PCAvsCtrl
SARO_RS00230	0.445627	6.28817	0.252349	0.640209	PCAvsCtrl
SARO_RS00245	0.15263	7.41019	0.56946	0.785756	PCAvsCtrl
SARO_RS00250	0.300888	4.92353	0.302669	0.669279	PCAvsCtrl
SARO_RS00255	-0.0907668	8.95524	0.661458	0.836202	PCAvsCtrl
SARO_RS00260	0.0715412	7.47678	0.665934	0.837856	PCAvsCtrl
SARO_RS00265	0.329981	5.40338	0.166282	0.628453	PCAvsCtrl
SARO_RS00270	0.0156982	5.87573	0.932886	0.977944	PCAvsCtrl
SARO_RS00275	0.117408	8.10326	0.394137	0.705251	PCAvsCtrl
SARO_RS00280	0.892521	5.44085	0.168166	0.628453	PCAvsCtrl
SARO_RS00285	0.0241222	6.14304	0.89794	0.958592	PCAvsCtrl
SARO_RS00295	0.437916	5.81765	0.17075	0.628453	PCAvsCtrl
SARO_RS00300	0.507631	7.8667	0.268197	0.64442	PCAvsCtrl
SARO_RS00305	0.154461	9.75746	0.421344	0.71066	PCAvsCtrl
SARO_RS00310	0.536565	7.17257	0.0709651	0.623462	PCAvsCtrl
SARO_RS00315	-0.362823	9.41259	0.0792103	0.623462	PCAvsCtrl
SARO_RS00320	0.0905248	6.75058	0.617391	0.813302	PCAvsCtrl
SARO_RS00325	0.070596	3.84111	0.801116	0.907694	PCAvsCtrl
SARO_RS00335	0.940131	4.20399	0.133845	0.623462	PCAvsCtrl
SARO_RS00340	0.820289	4.42525	0.186579	0.628453	PCAvsCtrl
SARO_RS00345	0.691218	2.5894	0.124349	0.623462	PCAvsCtrl
SARO_RS00350	0.857733	6.06576	0.0218185	0.623462	PCAvsCtrl
SARO_RS00355	1.39278	4.97901	0.00548861	0.483852	PCAvsCtrl
SARO_RS00360	0.396804	3.42665	0.4752	0.740489	PCAvsCtrl
SARO_RS00365	-0.0796047	6.65313	0.650146	0.832579	PCAvsCtrl
SARO_RS00370	-0.112783	8.29338	0.491387	0.745775	PCAvsCtrl
SARO_RS00375	0.439875	7.2276	0.269533	0.646004	PCAvsCtrl
SARO_RS00380	-0.0509724	6.2544	0.849078	0.933662	PCAvsCtrl
SARO_RS00385	0.0466211	9.75833	0.793148	0.903149	PCAvsCtrl
SARO_RS00395	0.104102	8.12914	0.60571	0.80784	PCAvsCtrl
SARO_RS00400	0.558806	9.12088	0.100335	0.623462	PCAvsCtrl
SARO_RS00410	-0.336946	4.35739	0.472593	0.739266	PCAvsCtrl
SARO_RS00415	0.0510792	4.46073	0.839634	0.928842	PCAvsCtrl
SARO_RS00425	1.10305	5.07598	0.0324766	0.623462	PCAvsCtrl
SARO_RS00430	0.11188	6.62985	0.4957	0.745775	PCAvsCtrl
SARO_RS00435	0.0503027	5.94611	0.760822	0.890581	PCAvsCtrl
SARO_RS00440	-0.0442758	4.805	0.870241	0.945023	PCAvsCtrl
SARO_RS00445	-0.25884	9.18387	0.368349	0.694101	PCAvsCtrl
SARO_RS00450	0.165591	6.09363	0.605364	0.80784	PCAvsCtrl
SARO_RS00455	-0.059575	6.59404	0.72494	0.869096	PCAvsCtrl
SARO_RS00460	0.159727	6.95249	0.437913	0.720088	PCAvsCtrl
SARO_RS00465	0.548668	4.57197	0.207082	0.628453	PCAvsCtrl
SARO_RS00470	-0.0126867	6.42814	0.95282	0.98716	PCAvsCtrl
SARO_RS00475	-0.0760652	7.36595	0.593672	0.798067	PCAvsCtrl
SARO_RS00480	-0.245817	7.69102	0.532886	0.767607	PCAvsCtrl
SARO_RS00485	0.363936	6.96508	0.173857	0.628453	PCAvsCtrl
SARO_RS00490	-0.0642624	7.7835	0.65179	0.833168	PCAvsCtrl
SARO_RS00495	-0.11874	7.77503	0.442741	0.720704	PCAvsCtrl
SARO_RS00500	0.0404741	8.56008	0.848289	0.933471	PCAvsCtrl
SARO_RS00505	-0.238891	12.0582	0.400773	0.707459	PCAvsCtrl
SARO_RS00510	0.02045	8.05985	0.895368	0.957053	PCAvsCtrl
SARO_RS00515	-0.366756	7.42367	0.137054	0.623462	PCAvsCtrl
SARO_RS00520	-0.357066	7.88044	0.124018	0.623462	PCAvsCtrl
SARO_RS00525	0.209902	7.3928	0.197809	0.628453	PCAvsCtrl
SARO_RS00530	-0.0661203	9.89939	0.669807	0.839737	PCAvsCtrl
SARO_RS00535	-0.184545	6.45695	0.213978	0.628453	PCAvsCtrl
SARO_RS00540	-0.725787	12.1484	0.0439163	0.623462	PCAvsCtrl
SARO_RS00545	-0.607584	4.11145	0.204215	0.628453	PCAvsCtrl
SARO_RS00550	-0.29084	5.12092	0.327925	0.675905	PCAvsCtrl
SARO_RS00555	-0.512651	6.63617	0.021383	0.623462	PCAvsCtrl
SARO_RS00570	-0.0443115	5.84081	0.780831	0.899668	PCAvsCtrl
SARO_RS00580	0.11063	5.35611	0.605466	0.80784	PCAvsCtrl
SARO_RS00585	-0.252011	5.59725	0.557829	0.778644	PCAvsCtrl
SARO_RS00590	-0.409047	8.38386	0.121804	0.623462	PCAvsCtrl
SARO_RS00595	-0.506266	7.03359	0.247779	0.640209	PCAvsCtrl
SARO_RS00605	0.0721744	6.50477	0.70128	0.856521	PCAvsCtrl
SARO_RS00610	-0.7855	10.1855	0.20745	0.628453	PCAvsCtrl
SARO_RS00615	-0.600411	10.915	0.249558	0.640209	PCAvsCtrl
SARO_RS00620	-0.0954446	7.13174	0.678721	0.845173	PCAvsCtrl
SARO_RS00625	-0.131671	5.9086	0.437628	0.720088	PCAvsCtrl
SARO_RS00630	-0.124608	8.67202	0.500838	0.750028	PCAvsCtrl
SARO_RS00635	0.179255	6.64271	0.317287	0.673988	PCAvsCtrl
SARO_RS00640	-0.211048	8.74385	0.461815	0.730847	PCAvsCtrl
SARO_RS00645	-0.26536	5.81365	0.353316	0.6891	PCAvsCtrl
SARO_RS00650	-0.294637	5.43477	0.130374	0.623462	PCAvsCtrl
SARO_RS00655	-0.181127	6.73588	0.695166	0.85352	PCAvsCtrl
SARO_RS00660	0.257347	7.65465	0.20414	0.628453	PCAvsCtrl
SARO_RS00665	-0.602501	6.87634	0.221482	0.629466	PCAvsCtrl
SARO_RS00675	-0.242058	7.96191	0.338352	0.679693	PCAvsCtrl
SARO_RS00680	0.00100641	6.03032	0.995061	1	PCAvsCtrl
SARO_RS00685	-0.577966	4.52224	0.385066	0.704918	PCAvsCtrl
SARO_RS00690	-0.282002	8.17197	0.495927	0.745775	PCAvsCtrl
SARO_RS00695	-0.00961223	6.68572	0.967116	0.993913	PCAvsCtrl
SARO_RS00700	-0.353594	9.16224	0.339751	0.679693	PCAvsCtrl
SARO_RS00705	-0.145586	7.64517	0.659837	0.835218	PCAvsCtrl
SARO_RS00710	-0.24118	5.06342	0.53396	0.768028	PCAvsCtrl
SARO_RS00715	0.0843432	6.82676	0.708487	0.859301	PCAvsCtrl
SARO_RS00720	0.731465	5.17036	0.151238	0.628244	PCAvsCtrl
SARO_RS00725	-0.281236	6.70607	0.496118	0.745775	PCAvsCtrl
SARO_RS00730	0.17091	6.3687	0.30116	0.666812	PCAvsCtrl
SARO_RS00735	-0.625527	5.85887	0.20385	0.628453	PCAvsCtrl
SARO_RS00740	0.420508	3.51129	0.399033	0.707373	PCAvsCtrl
SARO_RS00745	0.116545	5.16272	0.703893	0.85738	PCAvsCtrl
SARO_RS00750	0.0571521	7.53671	0.730591	0.873256	PCAvsCtrl
SARO_RS00755	0.261648	5.56129	0.323782	0.673988	PCAvsCtrl
SARO_RS00760	0.297778	6.79709	0.514714	0.75783	PCAvsCtrl
SARO_RS00765	-0.44132	4.75557	0.312607	0.673988	PCAvsCtrl
SARO_RS00770	0.319288	6.11479	0.100266	0.623462	PCAvsCtrl
SARO_RS00785	-0.202573	5.172	0.410384	0.709765	PCAvsCtrl
SARO_RS00790	0.0643617	6.54077	0.648326	0.831526	PCAvsCtrl
SARO_RS00795	-0.226978	8.98781	0.172298	0.628453	PCAvsCtrl
SARO_RS00800	-0.202446	5.90061	0.541158	0.769729	PCAvsCtrl
SARO_RS00805	-0.344731	7.29727	0.252	0.640209	PCAvsCtrl
SARO_RS00810	-0.314544	4.12909	0.334516	0.679693	PCAvsCtrl
SARO_RS00815	0.131763	6.86839	0.770622	0.895185	PCAvsCtrl
SARO_RS00820	0.596804	3.42966	0.149225	0.627769	PCAvsCtrl
SARO_RS00825	-0.296508	8.66889	0.351383	0.688738	PCAvsCtrl
SARO_RS00830	-0.407835	7.61388	0.201353	0.628453	PCAvsCtrl
SARO_RS00835	-0.506179	12.6703	0.152258	0.628244	PCAvsCtrl
SARO_RS00840	0.310884	6.02764	0.0989203	0.623462	PCAvsCtrl
SARO_RS00845	-0.25306	5.05053	0.615119	0.813302	PCAvsCtrl
SARO_RS00850	0.390115	6.2929	0.18363	0.628453	PCAvsCtrl
SARO_RS00855	-0.328421	8.65075	0.0563671	0.623462	PCAvsCtrl
SARO_RS00860	-0.131416	3.42701	0.672846	0.840888	PCAvsCtrl
SARO_RS00865	0.445376	4.45711	0.0386065	0.623462	PCAvsCtrl
SARO_RS00870	-0.105711	5.24836	0.57311	0.787288	PCAvsCtrl
SARO_RS00875	0.385516	5.31869	0.13572	0.623462	PCAvsCtrl
SARO_RS00880	1.26429	3.77623	0.0319072	0.623462	PCAvsCtrl
SARO_RS00885	-0.000762954	6.0674	0.997677	1	PCAvsCtrl
SARO_RS00890	-0.229222	5.00507	0.270159	0.646004	PCAvsCtrl
SARO_RS00895	-0.913506	3.71619	0.0217216	0.623462	PCAvsCtrl
SARO_RS00900	0.413806	2.95526	0.455325	0.727339	PCAvsCtrl
SARO_RS00905	1.40806	3.89449	0.0541909	0.623462	PCAvsCtrl
SARO_RS00910	-0.27515	6.02989	0.321473	0.673988	PCAvsCtrl
SARO_RS00915	-0.15126	8.49148	0.345891	0.684705	PCAvsCtrl
SARO_RS00920	-0.073005	7.44773	0.691488	0.852196	PCAvsCtrl
SARO_RS00925	0.0534788	8.41923	0.740443	0.878392	PCAvsCtrl
SARO_RS00930	0.159569	7.84216	0.627801	0.818629	PCAvsCtrl
SARO_RS00935	-0.191756	10.3655	0.209151	0.628453	PCAvsCtrl
SARO_RS00945	-0.0285643	5.53658	0.87931	0.949435	PCAvsCtrl
SARO_RS00950	0.227016	5.03486	0.359225	0.692105	PCAvsCtrl
SARO_RS00955	0.0363471	7.69344	0.822332	0.919963	PCAvsCtrl
SARO_RS00965	0.0481198	7.08669	0.750785	0.88484	PCAvsCtrl
SARO_RS00970	-0.15717	5.28514	0.647965	0.831526	PCAvsCtrl
SARO_RS00975	-0.769853	8.70716	0.0292773	0.623462	PCAvsCtrl
SARO_RS00980	-0.576563	7.20633	0.00403532	0.424648	PCAvsCtrl
SARO_RS00990	0.0175456	7.37933	0.953314	0.987182	PCAvsCtrl
SARO_RS00995	0.0372828	7.85684	0.897411	0.958285	PCAvsCtrl
SARO_RS01000	-0.378256	7.80062	0.026452	0.623462	PCAvsCtrl
SARO_RS01005	-0.256431	7.12178	0.291685	0.662722	PCAvsCtrl
SARO_RS01015	0.385711	6.71722	0.45482	0.727125	PCAvsCtrl
SARO_RS01020	-0.0509092	9.86303	0.719549	0.86685	PCAvsCtrl
SARO_RS01025	0.78973	6.78127	0.0107424	0.623462	PCAvsCtrl
SARO_RS01030	0.183078	4.32832	0.537106	0.768782	PCAvsCtrl
SARO_RS01035	0.309917	1.41417	0.567817	0.784854	PCAvsCtrl
SARO_RS01040	0.376504	6.20297	0.191416	0.628453	PCAvsCtrl
SARO_RS01045	0.480546	6.2089	0.211529	0.628453	PCAvsCtrl
SARO_RS01050	0.489644	6.26415	0.0151103	0.623462	PCAvsCtrl
SARO_RS01055	0.466609	8.27711	0.139658	0.623462	PCAvsCtrl
SARO_RS01065	0.992491	3.8388	0.153053	0.628244	PCAvsCtrl
SARO_RS01070	1.02465	3.6695	0.165752	0.628453	PCAvsCtrl
SARO_RS01075	0.671654	6.49028	0.0135946	0.623462	PCAvsCtrl
SARO_RS01080	-0.0222132	9.42064	0.887936	0.954851	PCAvsCtrl
SARO_RS01090	0.14934	6.47464	0.515545	0.75783	PCAvsCtrl
SARO_RS01095	0.108098	7.36518	0.784927	0.90073	PCAvsCtrl
SARO_RS01100	0.162469	6.16997	0.528408	0.76472	PCAvsCtrl
SARO_RS01110	-1.35349	9.78202	0.10421	0.623462	PCAvsCtrl
SARO_RS01115	1.01867	4.2585	0.0921403	0.623462	PCAvsCtrl
SARO_RS01120	1.11605	4.39903	0.0182933	0.623462	PCAvsCtrl
SARO_RS01125	-0.200873	6.49228	0.500831	0.750028	PCAvsCtrl
SARO_RS01135	-0.29234	8.86862	0.359158	0.692105	PCAvsCtrl
SARO_RS01140	-0.331513	8.36964	0.373647	0.695242	PCAvsCtrl
SARO_RS01145	0.695741	5.91488	0.067526	0.623462	PCAvsCtrl
SARO_RS01150	0.0121196	6.93145	0.946036	0.984862	PCAvsCtrl
SARO_RS01155	0.404064	6.05438	0.224726	0.629466	PCAvsCtrl
SARO_RS01160	-0.0528477	8.23456	0.862229	0.942277	PCAvsCtrl
SARO_RS01165	0.260739	6.6614	0.53798	0.768782	PCAvsCtrl
SARO_RS01170	0.248026	5.44958	0.410907	0.709765	PCAvsCtrl
SARO_RS01175	-0.524195	4.57052	0.0954775	0.623462	PCAvsCtrl
SARO_RS01180	0.0112838	5.67508	0.955871	0.987475	PCAvsCtrl
SARO_RS01185	-0.349431	7.97072	0.0804447	0.623462	PCAvsCtrl
SARO_RS01190	0.246582	5.79507	0.220105	0.629466	PCAvsCtrl
SARO_RS01195	0.521078	6.42315	0.184757	0.628453	PCAvsCtrl
SARO_RS01200	-0.184141	7.47864	0.353966	0.6891	PCAvsCtrl
SARO_RS01205	0.277392	5.73366	0.118299	0.623462	PCAvsCtrl
SARO_RS01210	-0.276096	3.96649	0.317757	0.673988	PCAvsCtrl
SARO_RS01215	-1.26214	0.618808	0.050655	0.623462	PCAvsCtrl
SARO_RS01220	0.906923	4.95954	0.111706	0.623462	PCAvsCtrl
SARO_RS01225	0.767413	3.97098	0.174224	0.628453	PCAvsCtrl
SARO_RS01230	1.27502	4.14431	0.0978573	0.623462	PCAvsCtrl
SARO_RS01235	-0.0803881	6.57078	0.702123	0.857022	PCAvsCtrl
SARO_RS01240	0.0903116	6.95385	0.516309	0.758592	PCAvsCtrl
SARO_RS01245	-0.46017	5.05303	0.28098	0.654137	PCAvsCtrl
SARO_RS01250	-0.0865098	6.71012	0.676946	0.84448	PCAvsCtrl
SARO_RS01255	0.278949	6.38247	0.0563758	0.623462	PCAvsCtrl
SARO_RS01260	0.373004	3.54171	0.401188	0.707653	PCAvsCtrl
SARO_RS01265	1.71094	4.3141	0.0261971	0.623462	PCAvsCtrl
SARO_RS01270	0.514017	3.68938	0.22553	0.629466	PCAvsCtrl
SARO_RS01275	-0.320032	6.24127	0.380605	0.702211	PCAvsCtrl
SARO_RS01280	-1.07108	1.98119	0.0367706	0.623462	PCAvsCtrl
SARO_RS01285	-0.305993	6.63382	0.366767	0.694101	PCAvsCtrl
SARO_RS01290	-0.322797	6.2359	0.486997	0.745775	PCAvsCtrl
SARO_RS01295	-0.524658	3.94132	0.174777	0.628453	PCAvsCtrl
SARO_RS01300	-0.461645	8.10462	0.32278	0.673988	PCAvsCtrl
SARO_RS01305	-0.370118	8.51967	0.439332	0.720088	PCAvsCtrl
SARO_RS01310	-0.252825	6.50691	0.503158	0.751374	PCAvsCtrl
SARO_RS01315	-0.392217	5.92114	0.489838	0.745775	PCAvsCtrl
SARO_RS01320	-0.311348	8.43287	0.415271	0.709765	PCAvsCtrl
SARO_RS01325	-0.219574	7.50411	0.502312	0.751374	PCAvsCtrl
SARO_RS01330	-1.16094	5.87115	0.0175016	0.623462	PCAvsCtrl
SARO_RS01335	-0.0319432	8.37725	0.865284	0.943795	PCAvsCtrl
SARO_RS01340	0.318408	6.22515	0.253428	0.640209	PCAvsCtrl
SARO_RS01345	0.180689	5.82981	0.324899	0.67445	PCAvsCtrl
SARO_RS01350	0.371111	6.27105	0.352008	0.688738	PCAvsCtrl
SARO_RS01355	0.126072	5.76671	0.610559	0.810876	PCAvsCtrl
SARO_RS01360	-0.352	9.68379	0.351495	0.688738	PCAvsCtrl
SARO_RS01365	-0.110781	3.2073	0.703297	0.857136	PCAvsCtrl
SARO_RS01370	-0.371363	8.27229	0.22858	0.629466	PCAvsCtrl
SARO_RS01375	-0.0188398	11.1169	0.932419	0.9778	PCAvsCtrl
SARO_RS01380	0.104147	4.67623	0.700648	0.856521	PCAvsCtrl
SARO_RS01385	1.53089	4.38918	0.0898678	0.623462	PCAvsCtrl
SARO_RS01390	0.531654	5.36353	0.219213	0.629466	PCAvsCtrl
SARO_RS01395	0.0379625	8.49044	0.785537	0.90073	PCAvsCtrl
SARO_RS01400	-0.917525	12.4621	0.0326803	0.623462	PCAvsCtrl
SARO_RS01405	0.0962285	6.02845	0.658028	0.835057	PCAvsCtrl
SARO_RS01410	1.48459	4.4895	0.0962634	0.623462	PCAvsCtrl
SARO_RS01415	0.814319	4.83073	0.0253301	0.623462	PCAvsCtrl
SARO_RS01420	0.214696	3.32383	0.595306	0.799452	PCAvsCtrl
SARO_RS01425	-0.0479929	9.85586	0.833907	0.924053	PCAvsCtrl
SARO_RS01435	-0.177967	9.27334	0.419876	0.709995	PCAvsCtrl
SARO_RS01445	-0.01481	6.88923	0.957673	0.988239	PCAvsCtrl
SARO_RS01450	-0.00512783	8.28752	0.979351	0.99848	PCAvsCtrl
SARO_RS01455	-0.109084	8.15399	0.495837	0.745775	PCAvsCtrl
SARO_RS01460	-0.247965	4.55954	0.440003	0.720088	PCAvsCtrl
SARO_RS01465	-0.635677	10.2783	0.0322691	0.623462	PCAvsCtrl
SARO_RS01470	0.581608	4.9819	0.187697	0.628453	PCAvsCtrl
SARO_RS01475	0.359735	7.73291	0.264122	0.64442	PCAvsCtrl
SARO_RS01480	0.0641968	6.44537	0.906645	0.962704	PCAvsCtrl
SARO_RS01495	0.265314	5.27178	0.150212	0.628244	PCAvsCtrl
SARO_RS01500	0.175004	6.92223	0.198929	0.628453	PCAvsCtrl
SARO_RS01505	0.350518	5.33181	0.101155	0.623462	PCAvsCtrl
SARO_RS01510	0.218145	6.93376	0.129904	0.623462	PCAvsCtrl
SARO_RS01515	-0.025676	7.51877	0.895243	0.957053	PCAvsCtrl
SARO_RS01520	-0.475834	10.2576	0.225718	0.629466	PCAvsCtrl
SARO_RS01530	-0.23641	6.87286	0.288051	0.658531	PCAvsCtrl
SARO_RS01535	-0.266986	6.87825	0.438578	0.720088	PCAvsCtrl
SARO_RS01540	-0.372764	3.49328	0.399591	0.707373	PCAvsCtrl
SARO_RS01545	1.14736	2.10836	0.290667	0.66145	PCAvsCtrl
SARO_RS01550	1.52324	5.19963	0.0602574	0.623462	PCAvsCtrl
SARO_RS01560	1.07013	3.95683	0.0430986	0.623462	PCAvsCtrl
SARO_RS01570	2.57455	3.22919	0.0127709	0.623462	PCAvsCtrl
SARO_RS01580	1.3387	5.92045	0.0226228	0.623462	PCAvsCtrl
SARO_RS01585	2.60789	2.52804	0.0712979	0.623462	PCAvsCtrl
SARO_RS01590	1.01963	3.96259	0.189175	0.628453	PCAvsCtrl
SARO_RS01600	0.0842126	1.94086	0.873275	0.947076	PCAvsCtrl
SARO_RS01605	-0.070185	4.20895	0.779208	0.898842	PCAvsCtrl
SARO_RS01610	-0.673507	4.78575	0.273383	0.646402	PCAvsCtrl
SARO_RS01615	-0.0869479	4.4723	0.708481	0.859301	PCAvsCtrl
SARO_RS01620	-0.297082	5.88027	0.114111	0.623462	PCAvsCtrl
SARO_RS01630	0.184723	5.72678	0.427972	0.714513	PCAvsCtrl
SARO_RS01635	-0.0233516	5.10827	0.949009	0.985476	PCAvsCtrl
SARO_RS01640	0.595771	5.22335	0.196275	0.628453	PCAvsCtrl
SARO_RS01650	-0.0507781	5.28643	0.841574	0.93024	PCAvsCtrl
SARO_RS01665	-0.14946	5.76901	0.421118	0.710608	PCAvsCtrl
SARO_RS01670	0.139287	6.44872	0.645045	0.831335	PCAvsCtrl
SARO_RS01680	1.13603	2.96523	0.191102	0.628453	PCAvsCtrl
SARO_RS01685	0.14095	6.53127	0.651019	0.832579	PCAvsCtrl
SARO_RS01690	0.0355724	6.35732	0.847237	0.933349	PCAvsCtrl
SARO_RS01710	0.327597	5.8074	0.349227	0.688609	PCAvsCtrl
SARO_RS01715	-0.131795	7.49143	0.621743	0.815357	PCAvsCtrl
SARO_RS01725	-0.691261	6.65001	0.031686	0.623462	PCAvsCtrl
SARO_RS01730	-0.554914	7.75237	0.0416136	0.623462	PCAvsCtrl
SARO_RS01735	-0.166078	5.76196	0.658847	0.835057	PCAvsCtrl
SARO_RS01740	-0.0513532	5.62297	0.875989	0.94817	PCAvsCtrl
SARO_RS01745	0.162378	5.52649	0.297567	0.664294	PCAvsCtrl
SARO_RS01755	-0.100246	5.8872	0.540798	0.769704	PCAvsCtrl
SARO_RS01760	-0.214535	8.63918	0.510721	0.756714	PCAvsCtrl
SARO_RS01765	-0.00299006	7.74101	0.985107	1	PCAvsCtrl
SARO_RS01770	-0.0869788	8.22931	0.535089	0.768237	PCAvsCtrl
SARO_RS01780	-0.372214	5.01168	0.366598	0.694101	PCAvsCtrl
SARO_RS01785	-0.482514	6.37745	0.351643	0.688738	PCAvsCtrl
SARO_RS01790	-0.370055	5.57644	0.295954	0.662871	PCAvsCtrl
SARO_RS01795	0.601061	4.08647	0.188692	0.628453	PCAvsCtrl
SARO_RS01800	0.498379	3.36569	0.432685	0.717051	PCAvsCtrl
SARO_RS01805	-0.11405	2.53224	0.812215	0.91289	PCAvsCtrl
SARO_RS01810	1.98519	2.37925	0.0727588	0.623462	PCAvsCtrl
SARO_RS01815	1.1384	2.84557	0.112511	0.623462	PCAvsCtrl
SARO_RS01820	0.979279	3.34823	0.23542	0.631403	PCAvsCtrl
SARO_RS01825	0.0988595	1.58623	0.954076	0.98743	PCAvsCtrl
SARO_RS01835	-0.430149	3.65854	0.363562	0.694101	PCAvsCtrl
SARO_RS01840	-0.520748	3.0518	0.149228	0.627769	PCAvsCtrl
SARO_RS01845	0.961964	2.15957	0.209732	0.628453	PCAvsCtrl
SARO_RS01850	0.556093	0.0765873	0.522099	0.760495	PCAvsCtrl
SARO_RS01855	-0.375211	3.13218	0.350876	0.688738	PCAvsCtrl
SARO_RS01860	2.64213	1.58904	0.0417043	0.623462	PCAvsCtrl
SARO_RS01865	-0.50411	6.53313	0.211566	0.628453	PCAvsCtrl
SARO_RS01870	-0.767656	7.99085	0.00911638	0.623462	PCAvsCtrl
SARO_RS01875	0.518562	2.85137	0.415867	0.709765	PCAvsCtrl
SARO_RS01880	0.428519	3.24034	0.370973	0.694991	PCAvsCtrl
SARO_RS01885	1.61414	5.17219	0.0871455	0.623462	PCAvsCtrl
SARO_RS01890	0.644939	3.33119	0.279945	0.652875	PCAvsCtrl
SARO_RS01895	0.897265	1.8463	0.293174	0.662871	PCAvsCtrl
SARO_RS01900	1.04773	3.54839	0.216081	0.628766	PCAvsCtrl
SARO_RS01905	1.53085	3.29753	0.0834067	0.623462	PCAvsCtrl
SARO_RS01910	-0.0425495	5.66758	0.89291	0.956229	PCAvsCtrl
SARO_RS01915	0.221793	5.53292	0.271758	0.64608	PCAvsCtrl
SARO_RS01920	-0.426748	5.04549	0.304639	0.670677	PCAvsCtrl
SARO_RS01925	0.200673	6.71375	0.448532	0.724702	PCAvsCtrl
SARO_RS01930	-0.335008	5.9926	0.365258	0.694101	PCAvsCtrl
SARO_RS01935	-0.187623	7.40171	0.518102	0.759136	PCAvsCtrl
SARO_RS01945	-0.571014	8.97814	0.141689	0.623462	PCAvsCtrl
SARO_RS01955	-0.210943	7.49905	0.303716	0.670474	PCAvsCtrl
SARO_RS01960	0.2944	7.03356	0.335158	0.679693	PCAvsCtrl
SARO_RS01970	-0.408876	6.64334	0.227809	0.629466	PCAvsCtrl
SARO_RS01975	-0.249401	8.15661	0.262834	0.64442	PCAvsCtrl
SARO_RS01980	-0.280501	8.05147	0.351792	0.688738	PCAvsCtrl
SARO_RS01985	-0.309573	8.198	0.504381	0.751644	PCAvsCtrl
SARO_RS01990	-0.48329	7.23077	0.391356	0.705251	PCAvsCtrl
SARO_RS01995	-0.255069	6.20919	0.157024	0.628453	PCAvsCtrl
SARO_RS02000	-0.0215176	6.02876	0.902797	0.960229	PCAvsCtrl
SARO_RS02005	0.160251	5.66622	0.544175	0.773045	PCAvsCtrl
SARO_RS02010	-0.517241	4.6624	0.259809	0.64442	PCAvsCtrl
SARO_RS02015	-0.454723	3.45713	0.229116	0.629466	PCAvsCtrl
SARO_RS02020	-0.529993	3.2923	0.258016	0.64442	PCAvsCtrl
SARO_RS02025	-0.393945	7.42415	0.314041	0.673988	PCAvsCtrl
SARO_RS02030	-0.201068	6.72128	0.510483	0.756714	PCAvsCtrl
SARO_RS02040	-0.175448	8.02648	0.332612	0.679693	PCAvsCtrl
SARO_RS02045	0.0318394	5.89429	0.880503	0.949689	PCAvsCtrl
SARO_RS02050	0.0321829	7.60645	0.878865	0.949435	PCAvsCtrl
SARO_RS02055	-0.0969077	8.08522	0.554016	0.776949	PCAvsCtrl
SARO_RS02060	-0.424706	4.37058	0.329878	0.676708	PCAvsCtrl
SARO_RS02065	0.0389414	8.10456	0.774077	0.896573	PCAvsCtrl
SARO_RS02070	0.591488	4.85403	0.06365	0.623462	PCAvsCtrl
SARO_RS02075	-0.123633	5.98405	0.627286	0.818629	PCAvsCtrl
SARO_RS02080	-0.161589	6.10752	0.584921	0.793816	PCAvsCtrl
SARO_RS02085	-0.000695539	7.91029	0.996825	1	PCAvsCtrl
SARO_RS02090	-0.113604	4.53349	0.82489	0.920748	PCAvsCtrl
SARO_RS02095	-0.302581	9.44132	0.105449	0.623462	PCAvsCtrl
SARO_RS02100	-0.13641	5.76653	0.462811	0.732045	PCAvsCtrl
SARO_RS02105	-0.202599	5.44914	0.428271	0.714513	PCAvsCtrl
SARO_RS02110	-0.0832729	6.01881	0.616357	0.813302	PCAvsCtrl
SARO_RS02115	-0.140266	5.87696	0.430417	0.715865	PCAvsCtrl
SARO_RS02130	0.103373	4.89384	0.626902	0.818629	PCAvsCtrl
SARO_RS02135	-0.00210662	8.33871	0.987744	1	PCAvsCtrl
SARO_RS02140	-0.00576894	3.66776	0.984961	1	PCAvsCtrl
SARO_RS02145	0.194459	7.18877	0.450302	0.725077	PCAvsCtrl
SARO_RS02150	-0.00189384	7.49805	0.993067	1	PCAvsCtrl
SARO_RS02155	-0.855551	8.77176	0.165436	0.628453	PCAvsCtrl
SARO_RS02160	-0.0944921	5.31083	0.808362	0.911446	PCAvsCtrl
SARO_RS02170	0.0341714	6.00866	0.890746	0.955881	PCAvsCtrl
SARO_RS02175	1.00953	4.20415	0.0931435	0.623462	PCAvsCtrl
SARO_RS02180	0.0214078	8.32492	0.893069	0.956229	PCAvsCtrl
SARO_RS02185	0.244948	5.06569	0.190007	0.628453	PCAvsCtrl
SARO_RS02190	-0.0745786	8.26697	0.574539	0.787288	PCAvsCtrl
SARO_RS02195	0.14983	7.43078	0.648021	0.831526	PCAvsCtrl
SARO_RS02200	0.0977599	6.06072	0.685516	0.849825	PCAvsCtrl
SARO_RS02205	0.53116	6.49538	0.0227076	0.623462	PCAvsCtrl
SARO_RS02210	-0.166946	5.4491	0.580992	0.791996	PCAvsCtrl
SARO_RS02215	0.53734	6.04582	0.0291172	0.623462	PCAvsCtrl
SARO_RS02220	-0.162419	7.71594	0.267501	0.64442	PCAvsCtrl
SARO_RS02225	0.261684	7.1321	0.0937172	0.623462	PCAvsCtrl
SARO_RS02235	0.0984935	6.12297	0.598162	0.80193	PCAvsCtrl
SARO_RS02240	-0.172583	6.45736	0.352586	0.689019	PCAvsCtrl
SARO_RS02245	0.171221	4.58311	0.574293	0.787288	PCAvsCtrl
SARO_RS02260	0.0997081	6.59757	0.580265	0.791496	PCAvsCtrl
SARO_RS02265	0.293911	6.64687	0.217297	0.629303	PCAvsCtrl
SARO_RS02270	0.0675851	7.30453	0.754264	0.886043	PCAvsCtrl
SARO_RS02275	-0.295348	7.88347	0.414313	0.709765	PCAvsCtrl
SARO_RS02280	0.346717	2.19215	0.574139	0.787288	PCAvsCtrl
SARO_RS02285	-0.36361	4.91356	0.448702	0.724702	PCAvsCtrl
SARO_RS02290	0.290857	-0.2753	0.739769	0.878379	PCAvsCtrl
SARO_RS02295	-0.261601	7.7641	0.406872	0.709765	PCAvsCtrl
SARO_RS02300	0.386289	3.71761	0.274674	0.647433	PCAvsCtrl
SARO_RS02305	-0.0721547	2.54337	0.892494	0.956229	PCAvsCtrl
SARO_RS02310	0.910834	5.28253	0.0230535	0.623462	PCAvsCtrl
SARO_RS02315	0.565663	5.22498	0.0795212	0.623462	PCAvsCtrl
SARO_RS02320	0.616719	5.06078	0.286071	0.658531	PCAvsCtrl
SARO_RS02325	0.2765	5.80289	0.20379	0.628453	PCAvsCtrl
SARO_RS02330	0.473752	5.2302	0.296155	0.662871	PCAvsCtrl
SARO_RS02335	0.712217	4.6487	0.102632	0.623462	PCAvsCtrl
SARO_RS02340	-0.321193	7.44816	0.0597119	0.623462	PCAvsCtrl
SARO_RS02345	-0.135961	10.687	0.570484	0.786622	PCAvsCtrl
SARO_RS02350	-0.0801681	3.92227	0.802861	0.907863	PCAvsCtrl
SARO_RS02355	-0.233587	3.79465	0.582118	0.792199	PCAvsCtrl
SARO_RS02360	0.151103	3.62192	0.616194	0.813302	PCAvsCtrl
SARO_RS02365	0.101278	5.79754	0.564721	0.78303	PCAvsCtrl
SARO_RS02370	0.168782	6.23609	0.42364	0.712981	PCAvsCtrl
SARO_RS02375	-1.61129	1.39124	0.0373425	0.623462	PCAvsCtrl
SARO_RS02380	1.06535	3.64426	0.0613879	0.623462	PCAvsCtrl
SARO_RS02385	-0.243018	5.0054	0.207892	0.628453	PCAvsCtrl
SARO_RS02395	-0.246413	6.14731	0.324167	0.673988	PCAvsCtrl
SARO_RS02400	0.775666	4.65215	0.0306466	0.623462	PCAvsCtrl
SARO_RS02410	0.788364	2.94307	0.0376273	0.623462	PCAvsCtrl
SARO_RS02415	0.169339	6.61973	0.405794	0.708988	PCAvsCtrl
SARO_RS02420	0.846561	4.99702	0.0831984	0.623462	PCAvsCtrl
SARO_RS02425	-1.32762	8.14304	0.000793905	0.131226	PCAvsCtrl
SARO_RS02430	-0.065322	7.38287	0.760778	0.890581	PCAvsCtrl
SARO_RS02435	-0.255273	5.66656	0.194131	0.628453	PCAvsCtrl
SARO_RS02440	-0.157677	6.51586	0.335744	0.679693	PCAvsCtrl
SARO_RS02445	0.0587497	6.89338	0.838045	0.927343	PCAvsCtrl
SARO_RS02455	0.811362	3.5614	0.0595689	0.623462	PCAvsCtrl
SARO_RS02460	0.167157	4.90964	0.387804	0.705117	PCAvsCtrl
SARO_RS02465	-0.215435	8.16698	0.391967	0.705251	PCAvsCtrl
SARO_RS02470	0.225821	7.42996	0.142778	0.623462	PCAvsCtrl
SARO_RS02475	-0.113192	4.36452	0.664076	0.836827	PCAvsCtrl
SARO_RS02490	-0.500757	8.69181	0.32149	0.673988	PCAvsCtrl
SARO_RS02495	-0.354039	6.13692	0.416672	0.709765	PCAvsCtrl
SARO_RS02500	-0.995736	10.9576	0.00374948	0.424648	PCAvsCtrl
SARO_RS02505	0.0577717	8.19479	0.722137	0.867809	PCAvsCtrl
SARO_RS02510	-0.274866	9.57888	0.32562	0.674524	PCAvsCtrl
SARO_RS02515	0.298984	7.0063	0.0682637	0.623462	PCAvsCtrl
SARO_RS02520	0.413934	6.31246	0.106762	0.623462	PCAvsCtrl
SARO_RS02525	-1.05486	4.16251	0.147164	0.627769	PCAvsCtrl
SARO_RS02530	0.203155	4.67423	0.488477	0.745775	PCAvsCtrl
SARO_RS02550	-0.288336	4.43536	0.308081	0.673365	PCAvsCtrl
SARO_RS02555	0.491726	4.09686	0.136917	0.623462	PCAvsCtrl
SARO_RS02560	0.00365111	5.05313	0.990319	1	PCAvsCtrl
SARO_RS02565	0.00843264	4.78533	0.970064	0.994407	PCAvsCtrl
SARO_RS02570	0.0593751	5.24549	0.827878	0.922078	PCAvsCtrl
SARO_RS02575	-0.189522	3.67283	0.552153	0.776225	PCAvsCtrl
SARO_RS02580	-0.611004	6.09716	0.208678	0.628453	PCAvsCtrl
SARO_RS02585	-0.186079	4.83944	0.537581	0.768782	PCAvsCtrl
SARO_RS02590	-0.127737	4.54662	0.523664	0.761502	PCAvsCtrl
SARO_RS02595	-0.145435	5.20849	0.558124	0.778783	PCAvsCtrl
SARO_RS02605	-0.624158	6.20582	0.222844	0.629466	PCAvsCtrl
SARO_RS02610	-0.0149169	4.71701	0.96733	0.993913	PCAvsCtrl
SARO_RS02615	-0.069788	6.03771	0.811849	0.91287	PCAvsCtrl
SARO_RS02620	-0.614651	3.91159	0.179808	0.628453	PCAvsCtrl
SARO_RS02625	-0.150459	3.43435	0.717032	0.864316	PCAvsCtrl
SARO_RS02630	-0.0322855	3.53586	0.929785	0.9778	PCAvsCtrl
SARO_RS02635	-0.390122	5.02849	0.447608	0.724702	PCAvsCtrl
SARO_RS02645	-0.074797	6.75785	0.62859	0.818921	PCAvsCtrl
SARO_RS02650	-0.699383	6.13732	0.108314	0.623462	PCAvsCtrl
SARO_RS02655	-0.0887333	4.70414	0.74276	0.879036	PCAvsCtrl
SARO_RS02660	0.51329	4.26159	0.146118	0.627769	PCAvsCtrl
SARO_RS02665	0.12851	5.07132	0.659233	0.835057	PCAvsCtrl
SARO_RS02670	-0.205865	3.28706	0.517036	0.758859	PCAvsCtrl
SARO_RS02675	-0.00739583	3.73207	0.982758	1	PCAvsCtrl
SARO_RS02680	6.31183	7.10783	0.00225749	0.288886	PCAvsCtrl
SARO_RS02695	0.414097	4.35054	0.0573109	0.623462	PCAvsCtrl
SARO_RS02700	-0.132701	4.37562	0.549737	0.776225	PCAvsCtrl
SARO_RS02705	-0.32872	6.14239	0.269194	0.645643	PCAvsCtrl
SARO_RS02715	-0.370778	7.4942	0.0353826	0.623462	PCAvsCtrl
SARO_RS02720	-0.258571	6.50621	0.181812	0.628453	PCAvsCtrl
SARO_RS02725	0.878046	5.82224	0.209331	0.628453	PCAvsCtrl
SARO_RS02730	0.0814357	5.09713	0.810317	0.912181	PCAvsCtrl
SARO_RS02735	0.00173858	5.56438	0.995969	1	PCAvsCtrl
SARO_RS02740	-0.134663	9.88383	0.402727	0.707851	PCAvsCtrl
SARO_RS02745	-0.314759	5.33572	0.213453	0.628453	PCAvsCtrl
SARO_RS02750	-0.548429	4.61661	0.47324	0.739722	PCAvsCtrl
SARO_RS02755	-0.0272606	5.65359	0.894667	0.956901	PCAvsCtrl
SARO_RS02760	-0.320207	8.69545	0.131775	0.623462	PCAvsCtrl
SARO_RS02765	0.333322	6.29898	0.321067	0.673988	PCAvsCtrl
SARO_RS02770	0.464334	6.58381	0.219644	0.629466	PCAvsCtrl
SARO_RS02775	0.0218598	4.19137	0.962838	0.991571	PCAvsCtrl
SARO_RS02780	0.907057	2.33142	0.194011	0.628453	PCAvsCtrl
SARO_RS02785	0.0635593	7.5785	0.729422	0.87315	PCAvsCtrl
SARO_RS02790	-0.12005	6.27689	0.477599	0.741251	PCAvsCtrl
SARO_RS02795	0.311255	5.19523	0.351305	0.688738	PCAvsCtrl
SARO_RS02800	0.402838	4.61801	0.119962	0.623462	PCAvsCtrl
SARO_RS02805	-0.174163	4.15101	0.664253	0.836827	PCAvsCtrl
SARO_RS02810	-0.289263	6.55862	0.217215	0.629303	PCAvsCtrl
SARO_RS02815	0.590204	5.76128	0.0851769	0.623462	PCAvsCtrl
SARO_RS02820	0.461692	6.57193	0.0117361	0.623462	PCAvsCtrl
SARO_RS02825	-0.2238	6.16933	0.304654	0.670677	PCAvsCtrl
SARO_RS02830	0.87551	5.71927	0.229761	0.629466	PCAvsCtrl
SARO_RS02835	0.0598927	6.78038	0.724515	0.869096	PCAvsCtrl
SARO_RS02840	0.639	3.7387	0.150894	0.628244	PCAvsCtrl
SARO_RS02845	-0.18179	4.65766	0.368143	0.694101	PCAvsCtrl
SARO_RS02850	1.06011	7.38404	0.00056042	0.108985	PCAvsCtrl
SARO_RS02860	0.37606	9.27335	0.034488	0.623462	PCAvsCtrl
SARO_RS02865	0.360416	7.03997	0.273584	0.646402	PCAvsCtrl
SARO_RS02870	0.326086	6.73509	0.5007	0.750028	PCAvsCtrl
SARO_RS02885	-0.303024	10.1245	0.234347	0.631221	PCAvsCtrl
SARO_RS02890	-0.114352	7.72183	0.539261	0.768961	PCAvsCtrl
SARO_RS02895	-0.297595	6.92913	0.187306	0.628453	PCAvsCtrl
SARO_RS02900	0.0270707	7.47281	0.862107	0.942277	PCAvsCtrl
SARO_RS02905	1.5128	3.36214	0.139636	0.623462	PCAvsCtrl
SARO_RS02910	0.318987	6.25973	0.512982	0.75735	PCAvsCtrl
SARO_RS02915	0.137134	8.49936	0.515039	0.75783	PCAvsCtrl
SARO_RS02920	-0.799902	9.17366	0.119407	0.623462	PCAvsCtrl
SARO_RS02935	-0.573472	8.26288	0.105403	0.623462	PCAvsCtrl
SARO_RS02940	0.379149	5.65228	0.235026	0.631221	PCAvsCtrl
SARO_RS02945	0.299864	6.18031	0.266607	0.64442	PCAvsCtrl
SARO_RS02950	0.113602	5.22953	0.615607	0.813302	PCAvsCtrl
SARO_RS02955	-0.302736	5.48641	0.178863	0.628453	PCAvsCtrl
SARO_RS02970	0.356294	5.79487	0.162181	0.628453	PCAvsCtrl
SARO_RS02980	1.40078	3.19695	0.0124271	0.623462	PCAvsCtrl
SARO_RS02985	0.193128	5.12506	0.421012	0.710608	PCAvsCtrl
SARO_RS02990	-0.384062	2.28641	0.379894	0.701275	PCAvsCtrl
SARO_RS02995	1.32309	3.5163	0.221239	0.629466	PCAvsCtrl
SARO_RS03000	1.07115	2.26277	0.262236	0.64442	PCAvsCtrl
SARO_RS03005	0.450887	5.27974	0.231961	0.631221	PCAvsCtrl
SARO_RS03010	0.154312	4.74626	0.712272	0.861196	PCAvsCtrl
SARO_RS03025	-0.57983	3.76456	0.0654034	0.623462	PCAvsCtrl
SARO_RS03030	0.315175	4.09654	0.506688	0.753527	PCAvsCtrl
SARO_RS03035	-0.398089	3.10545	0.21193	0.628453	PCAvsCtrl
SARO_RS03040	0.321645	3.55715	0.552013	0.776225	PCAvsCtrl
SARO_RS03045	-0.504907	4.56832	0.0294949	0.623462	PCAvsCtrl
SARO_RS03050	-0.666749	5.79122	0.0233518	0.623462	PCAvsCtrl
SARO_RS03060	-1.03606	5.28443	0.000659287	0.118881	PCAvsCtrl
SARO_RS03065	0.14462	3.29887	0.795275	0.904229	PCAvsCtrl
SARO_RS03070	-1.00402	4.01494	0.00179025	0.244893	PCAvsCtrl
SARO_RS03075	-0.865696	2.87575	0.0104757	0.623462	PCAvsCtrl
SARO_RS03080	-1.03091	0.764989	0.306579	0.671561	PCAvsCtrl
SARO_RS03085	0.323675	4.20217	0.322464	0.673988	PCAvsCtrl
SARO_RS03090	-0.0457537	-0.269385	0.956278	0.987475	PCAvsCtrl
SARO_RS03095	0.373156	0.893167	0.621599	0.815357	PCAvsCtrl
SARO_RS03100	-0.590792	1.53937	0.108031	0.623462	PCAvsCtrl
SARO_RS03105	0.284543	1.1628	0.589071	0.794924	PCAvsCtrl
SARO_RS03110	0.0996515	2.63262	0.789595	0.902311	PCAvsCtrl
SARO_RS03115	-0.822404	1.58259	0.0813784	0.623462	PCAvsCtrl
SARO_RS03120	-0.389485	0.957029	0.517214	0.758859	PCAvsCtrl
SARO_RS03130	0.449731	2.92752	0.441682	0.720439	PCAvsCtrl
SARO_RS03135	1.00291	1.66637	0.313914	0.673988	PCAvsCtrl
SARO_RS03140	0.591283	3.04228	0.367238	0.694101	PCAvsCtrl
SARO_RS03145	-0.213083	4.64161	0.641899	0.82891	PCAvsCtrl
SARO_RS03150	-0.00565092	2.86984	0.985084	1	PCAvsCtrl
SARO_RS03160	-0.481745	5.91171	0.309009	0.673601	PCAvsCtrl
SARO_RS03165	-0.596522	1.46113	0.263591	0.64442	PCAvsCtrl
SARO_RS03170	0.0577364	5.00322	0.930313	0.9778	PCAvsCtrl
SARO_RS03175	0.451428	2.54376	0.407199	0.709765	PCAvsCtrl
SARO_RS03180	0.701755	2.8772	0.12506	0.623462	PCAvsCtrl
SARO_RS03185	-0.0194338	1.8142	0.978332	0.998211	PCAvsCtrl
SARO_RS03205	-0.0687333	3.6882	0.796326	0.904664	PCAvsCtrl
SARO_RS03210	-0.164679	4.18552	0.5156	0.75783	PCAvsCtrl
SARO_RS03215	0.329455	2.80532	0.346811	0.6855	PCAvsCtrl
SARO_RS03220	-0.640323	0.709314	0.477327	0.741251	PCAvsCtrl
SARO_RS03225	0.225886	3.91826	0.571467	0.786936	PCAvsCtrl
SARO_RS03230	-0.109565	2.9508	0.789545	0.902311	PCAvsCtrl
SARO_RS03235	-0.315279	2.98391	0.442034	0.720439	PCAvsCtrl
SARO_RS03240	-0.150185	4.87933	0.58443	0.793816	PCAvsCtrl
SARO_RS03245	-0.0649156	0.564286	0.931215	0.9778	PCAvsCtrl
SARO_RS03250	-0.166841	2.71346	0.622253	0.815755	PCAvsCtrl
SARO_RS03260	0.132479	1.64377	0.861494	0.942252	PCAvsCtrl
SARO_RS03265	0.30406	2.12286	0.502394	0.751374	PCAvsCtrl
SARO_RS03270	0.00152657	0.972172	0.997932	1	PCAvsCtrl
SARO_RS03275	0.42491	2.46275	0.368135	0.694101	PCAvsCtrl
SARO_RS03280	-0.255857	3.64682	0.519875	0.759843	PCAvsCtrl
SARO_RS03285	0.174819	3.45761	0.518913	0.759325	PCAvsCtrl
SARO_RS03290	0.334279	2.66674	0.395305	0.705552	PCAvsCtrl
SARO_RS03295	0.286776	4.17037	0.339843	0.679693	PCAvsCtrl
SARO_RS03300	0.0485268	2.45895	0.876226	0.94817	PCAvsCtrl
SARO_RS03305	0.681891	3.00643	0.121245	0.623462	PCAvsCtrl
SARO_RS03310	-0.176525	3.00919	0.662332	0.83666	PCAvsCtrl
SARO_RS03315	-0.259861	4.36074	0.259907	0.64442	PCAvsCtrl
SARO_RS03320	0.486799	0.925494	0.322444	0.673988	PCAvsCtrl
SARO_RS03325	0.0978926	3.02216	0.982104	1	PCAvsCtrl
SARO_RS03330	-0.158234	0.792825	0.813921	0.913387	PCAvsCtrl
SARO_RS03340	-0.294958	6.72403	0.341894	0.681579	PCAvsCtrl
SARO_RS03345	-0.504844	8.4579	0.101703	0.623462	PCAvsCtrl
SARO_RS03350	-0.07087	2.98767	0.841601	0.93024	PCAvsCtrl
SARO_RS03355	-0.169148	3.23029	0.756017	0.886735	PCAvsCtrl
SARO_RS03360	0.34352	4.50209	0.180512	0.628453	PCAvsCtrl
SARO_RS03365	0.357556	8.34424	0.0733308	0.623462	PCAvsCtrl
SARO_RS03370	0.0750383	5.46376	0.796342	0.904664	PCAvsCtrl
SARO_RS03375	-0.40752	11.871	0.234562	0.631221	PCAvsCtrl
SARO_RS03380	-0.528882	12.2353	0.0882353	0.623462	PCAvsCtrl
SARO_RS03390	0.106853	6.3662	0.645197	0.831335	PCAvsCtrl
SARO_RS03395	-0.0637002	8.41943	0.740444	0.878392	PCAvsCtrl
SARO_RS03400	0.203404	7.30228	0.240844	0.634312	PCAvsCtrl
SARO_RS03405	-0.0355065	7.84237	0.832437	0.923578	PCAvsCtrl
SARO_RS03410	0.20675	5.86144	0.235176	0.631221	PCAvsCtrl
SARO_RS03415	-0.222595	7.91349	0.316679	0.673988	PCAvsCtrl
SARO_RS03420	-0.811223	11.1694	0.228181	0.629466	PCAvsCtrl
SARO_RS03425	-0.597839	11.7292	0.276946	0.649702	PCAvsCtrl
SARO_RS03430	-0.103269	6.0253	0.784963	0.90073	PCAvsCtrl
SARO_RS03435	-0.189062	9.14439	0.244545	0.639346	PCAvsCtrl
SARO_RS03440	0.068236	9.79576	0.787333	0.90166	PCAvsCtrl
SARO_RS03445	-0.356587	8.76024	0.128615	0.623462	PCAvsCtrl
SARO_RS03450	-0.236486	7.54714	0.344047	0.68276	PCAvsCtrl
SARO_RS03455	0.108098	4.89415	0.659732	0.835218	PCAvsCtrl
SARO_RS03460	-2.21891	4.75145	2.76e-06	0.000911685	PCAvsCtrl
SARO_RS03465	-2.16712	6.95359	1.1e-06	0.00039607	PCAvsCtrl
SARO_RS03470	-0.333436	7.85035	0.231447	0.63103	PCAvsCtrl
SARO_RS03475	-0.14463	7.04121	0.502266	0.751374	PCAvsCtrl
SARO_RS03480	-0.131371	5.96148	0.687992	0.851272	PCAvsCtrl
SARO_RS03485	-0.421154	5.74785	0.0267146	0.623462	PCAvsCtrl
SARO_RS03490	0.00963735	4.89664	0.958704	0.988609	PCAvsCtrl
SARO_RS03495	0.356696	5.80011	0.131968	0.623462	PCAvsCtrl
SARO_RS03505	0.322644	6.9797	0.0985944	0.623462	PCAvsCtrl
SARO_RS03510	-0.933131	7.05076	0.270133	0.646004	PCAvsCtrl
SARO_RS03515	0.185676	5.29832	0.448751	0.724702	PCAvsCtrl
SARO_RS03525	0.0284047	3.75348	0.932292	0.9778	PCAvsCtrl
SARO_RS03530	-0.266561	4.74336	0.390313	0.705251	PCAvsCtrl
SARO_RS03535	-0.158507	4.01375	0.492452	0.745775	PCAvsCtrl
SARO_RS03540	0.120132	2.41369	0.720008	0.86685	PCAvsCtrl
SARO_RS03545	0.139862	2.94354	0.632548	0.820575	PCAvsCtrl
SARO_RS03550	-0.228638	4.74441	0.498537	0.748274	PCAvsCtrl
SARO_RS03555	-0.142545	5.22821	0.461869	0.730847	PCAvsCtrl
SARO_RS03560	0.0289978	4.85652	0.893353	0.956229	PCAvsCtrl
SARO_RS03565	-0.00374159	4.86422	0.985416	1	PCAvsCtrl
SARO_RS03570	0.0729358	4.90196	0.722336	0.867809	PCAvsCtrl
SARO_RS03575	0.491082	3.90348	0.158871	0.628453	PCAvsCtrl
SARO_RS03580	-0.317164	5.65099	0.124034	0.623462	PCAvsCtrl
SARO_RS03585	0.0601976	6.07042	0.735211	0.875062	PCAvsCtrl
SARO_RS03590	0.123496	7.63596	0.537968	0.768782	PCAvsCtrl
SARO_RS03600	-0.16284	2.35603	0.776868	0.898079	PCAvsCtrl
SARO_RS03605	-0.21017	3.03717	0.477016	0.741251	PCAvsCtrl
SARO_RS03610	0.516591	3.79834	0.172866	0.628453	PCAvsCtrl
SARO_RS03615	-0.0556273	2.81795	0.87046	0.945023	PCAvsCtrl
SARO_RS03630	0.467183	2.92632	0.399625	0.707373	PCAvsCtrl
SARO_RS03635	1.34924	3.34769	0.0537032	0.623462	PCAvsCtrl
SARO_RS03640	0.235614	2.58222	0.705139	0.858017	PCAvsCtrl
SARO_RS03645	0.892074	3.10788	0.139172	0.623462	PCAvsCtrl
SARO_RS03650	1.20617	2.34944	0.181866	0.628453	PCAvsCtrl
SARO_RS03655	1.01452	2.58753	0.176478	0.628453	PCAvsCtrl
SARO_RS03660	0.416555	5.53647	0.0999069	0.623462	PCAvsCtrl
SARO_RS03665	0.356093	8.13027	0.0618443	0.623462	PCAvsCtrl
SARO_RS03670	0.805056	5.69247	0.222968	0.629466	PCAvsCtrl
SARO_RS03675	0.174574	9.2546	0.25657	0.64337	PCAvsCtrl
SARO_RS03680	0.325211	4.11219	0.416119	0.709765	PCAvsCtrl
SARO_RS03685	0.184267	6.19802	0.366174	0.694101	PCAvsCtrl
SARO_RS03690	-0.186163	6.00724	0.702369	0.857059	PCAvsCtrl
SARO_RS03695	0.452779	4.45355	0.207436	0.628453	PCAvsCtrl
SARO_RS03700	-0.113395	6.17537	0.532773	0.767607	PCAvsCtrl
SARO_RS03705	-0.244111	4.81543	0.28829	0.658531	PCAvsCtrl
SARO_RS03710	-0.0711858	7.37666	0.624317	0.817382	PCAvsCtrl
SARO_RS03715	-0.281261	6.65014	0.32991	0.676708	PCAvsCtrl
SARO_RS03725	-0.386908	5.2849	0.110444	0.623462	PCAvsCtrl
SARO_RS03730	-0.213002	5.22661	0.298624	0.664782	PCAvsCtrl
SARO_RS03735	-0.396176	3.62069	0.27208	0.64608	PCAvsCtrl
SARO_RS03740	0.186519	3.15359	0.535302	0.768237	PCAvsCtrl
SARO_RS03745	-0.214513	3.61677	0.353564	0.6891	PCAvsCtrl
SARO_RS03755	-0.284658	4.78197	0.390833	0.705251	PCAvsCtrl
SARO_RS03760	-0.301452	4.71597	0.28862	0.658531	PCAvsCtrl
SARO_RS03765	0.197232	4.46444	0.31395	0.673988	PCAvsCtrl
SARO_RS03770	-0.378786	8.31871	0.046456	0.623462	PCAvsCtrl
SARO_RS03775	-0.198855	6.35895	0.360006	0.69249	PCAvsCtrl
SARO_RS03790	0.166116	4.48617	0.42647	0.713542	PCAvsCtrl
SARO_RS03795	0.23356	3.16121	0.573822	0.787288	PCAvsCtrl
SARO_RS03800	0.29758	3.96097	0.32949	0.676708	PCAvsCtrl
SARO_RS03805	-0.391905	8.54486	0.402084	0.707814	PCAvsCtrl
SARO_RS03810	-0.37987	5.8595	0.429048	0.714798	PCAvsCtrl
SARO_RS03815	-0.375794	6.33666	0.318024	0.673988	PCAvsCtrl
SARO_RS03820	-0.156704	4.99571	0.721456	0.867803	PCAvsCtrl
SARO_RS03825	-0.56654	2.87962	0.177947	0.628453	PCAvsCtrl
SARO_RS03830	-0.0668495	2.40511	0.889199	0.955431	PCAvsCtrl
SARO_RS03835	-0.253135	2.73043	0.469956	0.73808	PCAvsCtrl
SARO_RS03840	-0.0746307	3.10197	0.768296	0.893792	PCAvsCtrl
SARO_RS03845	-0.343626	3.51799	0.314984	0.673988	PCAvsCtrl
SARO_RS03850	-0.330908	3.25171	0.415622	0.709765	PCAvsCtrl
SARO_RS03855	-0.51799	0.966128	0.361057	0.692595	PCAvsCtrl
SARO_RS03860	0.596047	0.904838	0.239077	0.634005	PCAvsCtrl
SARO_RS03865	-0.122179	3.55364	0.603967	0.806836	PCAvsCtrl
SARO_RS03870	0.418993	3.2498	0.190224	0.628453	PCAvsCtrl
SARO_RS03875	1.22559	3.47163	0.0972328	0.623462	PCAvsCtrl
SARO_RS03885	-0.167901	5.64965	0.533413	0.767607	PCAvsCtrl
SARO_RS03890	0.0779481	4.13749	0.794706	0.903938	PCAvsCtrl
SARO_RS03895	0.0424959	3.45543	0.890767	0.955881	PCAvsCtrl
SARO_RS03900	-0.124974	3.33077	0.706752	0.858464	PCAvsCtrl
SARO_RS03905	-0.391268	4.75043	0.401443	0.707788	PCAvsCtrl
SARO_RS03915	0.263737	0.810608	0.606418	0.807897	PCAvsCtrl
SARO_RS03920	-0.287348	-0.260913	0.778589	0.898389	PCAvsCtrl
SARO_RS03925	-0.0336504	4.55281	0.899351	0.958805	PCAvsCtrl
SARO_RS03930	0.138621	2.60812	0.670181	0.839737	PCAvsCtrl
SARO_RS03935	-0.0195355	4.58207	0.935576	0.979661	PCAvsCtrl
SARO_RS03940	-0.751704	4.3058	0.097076	0.623462	PCAvsCtrl
SARO_RS03945	-0.428753	3.81309	0.370058	0.694991	PCAvsCtrl
SARO_RS03950	0.094058	6.51401	0.593526	0.798067	PCAvsCtrl
SARO_RS03955	-0.460063	10.237	0.0347642	0.623462	PCAvsCtrl
SARO_RS03960	0.0612488	6.98538	0.709534	0.860073	PCAvsCtrl
SARO_RS03965	0.358162	7.25318	0.0333351	0.623462	PCAvsCtrl
SARO_RS03970	0.564383	7.28067	0.0421737	0.623462	PCAvsCtrl
SARO_RS03975	-0.0926197	8.11606	0.801984	0.907694	PCAvsCtrl
SARO_RS03980	0.530999	7.73972	0.0581174	0.623462	PCAvsCtrl
SARO_RS03985	0.137682	6.16157	0.404719	0.708527	PCAvsCtrl
SARO_RS03990	-0.0932082	6.82432	0.694994	0.85352	PCAvsCtrl
SARO_RS03995	0.203574	7.39474	0.279257	0.652422	PCAvsCtrl
SARO_RS04000	0.404289	5.53855	0.0861568	0.623462	PCAvsCtrl
SARO_RS04005	0.0493599	7.70922	0.815835	0.914501	PCAvsCtrl
SARO_RS04010	-0.231955	6.05642	0.58913	0.794924	PCAvsCtrl
SARO_RS04015	0.267537	8.21072	0.201969	0.628453	PCAvsCtrl
SARO_RS04020	0.341958	5.4191	0.260641	0.64442	PCAvsCtrl
SARO_RS04025	0.067438	7.86546	0.828148	0.922078	PCAvsCtrl
SARO_RS04030	1.13607	4.52521	0.00767821	0.578288	PCAvsCtrl
SARO_RS04035	-0.0878102	6.50182	0.550061	0.776225	PCAvsCtrl
SARO_RS04040	0.707506	6.42604	0.129726	0.623462	PCAvsCtrl
SARO_RS04050	0.0831416	7.33475	0.682694	0.847386	PCAvsCtrl
SARO_RS04055	-0.0166543	7.30045	0.905642	0.962471	PCAvsCtrl
SARO_RS04060	-0.814042	1.32518	0.089402	0.623462	PCAvsCtrl
SARO_RS04065	0.178165	4.09783	0.59479	0.799299	PCAvsCtrl
SARO_RS04070	0.0129729	7.92877	0.93326	0.977944	PCAvsCtrl
SARO_RS04075	0.327256	5.69113	0.179189	0.628453	PCAvsCtrl
SARO_RS04080	0.0349283	7.18256	0.867187	0.944572	PCAvsCtrl
SARO_RS04085	0.812898	5.01546	0.0617626	0.623462	PCAvsCtrl
SARO_RS04090	-0.160185	6.83775	0.351838	0.688738	PCAvsCtrl
SARO_RS04095	-0.351458	4.73715	0.51117	0.756929	PCAvsCtrl
SARO_RS04100	0.105734	8.75133	0.655054	0.834894	PCAvsCtrl
SARO_RS04105	0.651186	3.61476	0.322991	0.673988	PCAvsCtrl
SARO_RS04110	0.324816	6.47923	0.288483	0.658531	PCAvsCtrl
SARO_RS04115	-0.244142	8.19182	0.173756	0.628453	PCAvsCtrl
SARO_RS04125	0.310179	3.87925	0.468819	0.737854	PCAvsCtrl
SARO_RS04130	-1.34213	1.72469	0.0375279	0.623462	PCAvsCtrl
SARO_RS04135	-0.0672966	5.70835	0.741127	0.878461	PCAvsCtrl
SARO_RS04140	-0.248609	4.76962	0.416021	0.709765	PCAvsCtrl
SARO_RS04145	0.0972977	5.96027	0.723713	0.868674	PCAvsCtrl
SARO_RS04150	0.247422	6.23171	0.491666	0.745775	PCAvsCtrl
SARO_RS04160	-0.332036	9.6675	0.223705	0.629466	PCAvsCtrl
SARO_RS04170	-0.0242708	11.43	0.91453	0.966411	PCAvsCtrl
SARO_RS04175	0.0226448	4.99008	0.901889	0.960218	PCAvsCtrl
SARO_RS04180	0.663087	4.08931	0.171974	0.628453	PCAvsCtrl
SARO_RS04185	0.0386893	5.6375	0.853703	0.93683	PCAvsCtrl
SARO_RS04190	0.203209	7.31288	0.337208	0.679693	PCAvsCtrl
SARO_RS04195	0.246559	6.38765	0.157805	0.628453	PCAvsCtrl
SARO_RS04200	0.0686952	6.1998	0.808898	0.911619	PCAvsCtrl
SARO_RS04205	0.0747613	6.02908	0.691458	0.852196	PCAvsCtrl
SARO_RS04210	-0.0129797	8.38648	0.932242	0.9778	PCAvsCtrl
SARO_RS04215	-0.179825	8.81805	0.402444	0.707814	PCAvsCtrl
SARO_RS04220	-0.229945	7.12287	0.190472	0.628453	PCAvsCtrl
SARO_RS04225	0.0570219	4.19429	0.849404	0.933662	PCAvsCtrl
SARO_RS04230	-0.399993	8.77447	0.028072	0.623462	PCAvsCtrl
SARO_RS04235	0.0802446	6.19615	0.768083	0.893792	PCAvsCtrl
SARO_RS04240	-0.0056958	5.40905	0.970342	0.994407	PCAvsCtrl
SARO_RS04245	0.536057	4.74849	0.151072	0.628244	PCAvsCtrl
SARO_RS04250	-0.175393	8.24648	0.413779	0.709765	PCAvsCtrl
SARO_RS04255	0.229874	4.31482	0.677875	0.845173	PCAvsCtrl
SARO_RS04260	0.0377619	5.45192	0.884632	0.952588	PCAvsCtrl
SARO_RS04265	-0.973748	1.97738	0.0961713	0.623462	PCAvsCtrl
SARO_RS04270	-0.348278	7.80856	0.255089	0.640873	PCAvsCtrl
SARO_RS04275	0.923385	4.22307	0.0706777	0.623462	PCAvsCtrl
SARO_RS04285	0.683455	4.06621	0.130085	0.623462	PCAvsCtrl
SARO_RS04290	0.924749	2.87008	0.130708	0.623462	PCAvsCtrl
SARO_RS04295	-0.119996	6.56227	0.477225	0.741251	PCAvsCtrl
SARO_RS04300	0.0108719	6.60857	0.947018	0.984862	PCAvsCtrl
SARO_RS04305	0.0411338	6.59843	0.812787	0.91289	PCAvsCtrl
SARO_RS04320	-0.0825058	8.44479	0.607801	0.808141	PCAvsCtrl
SARO_RS04325	0.180214	9.18034	0.435154	0.719637	PCAvsCtrl
SARO_RS04330	-0.256399	4.8163	0.53103	0.766872	PCAvsCtrl
SARO_RS04335	0.520819	5.29757	0.0855775	0.623462	PCAvsCtrl
SARO_RS04340	0.307598	7.15318	0.131907	0.623462	PCAvsCtrl
SARO_RS04345	0.202566	6.807	0.49359	0.745775	PCAvsCtrl
SARO_RS04350	0.163013	7.91211	0.432412	0.717051	PCAvsCtrl
SARO_RS04355	0.208804	6.25762	0.191786	0.628453	PCAvsCtrl
SARO_RS04360	0.419929	5.83195	0.0484078	0.623462	PCAvsCtrl
SARO_RS04365	-0.133724	10.3792	0.491671	0.745775	PCAvsCtrl
SARO_RS04370	0.255934	5.45437	0.318287	0.673988	PCAvsCtrl
SARO_RS04375	0.296411	8.13994	0.207507	0.628453	PCAvsCtrl
SARO_RS04380	0.374471	5.67131	0.076957	0.623462	PCAvsCtrl
SARO_RS04385	0.156592	5.88317	0.343061	0.682536	PCAvsCtrl
SARO_RS04390	0.696272	5.63007	0.0414206	0.623462	PCAvsCtrl
SARO_RS04395	0.374923	6.82094	0.135276	0.623462	PCAvsCtrl
SARO_RS04400	0.0965058	6.96727	0.711247	0.860591	PCAvsCtrl
SARO_RS04405	0.0625949	6.31586	0.813259	0.912903	PCAvsCtrl
SARO_RS04410	-0.0449129	3.02858	0.876667	0.948388	PCAvsCtrl
SARO_RS04415	0.560402	5.18751	0.150471	0.628244	PCAvsCtrl
SARO_RS04420	0.194874	4.71463	0.405093	0.708867	PCAvsCtrl
SARO_RS04425	0.847059	4.21398	0.116489	0.623462	PCAvsCtrl
SARO_RS04430	0.0985539	7.23617	0.587372	0.794924	PCAvsCtrl
SARO_RS04435	0.115498	5.86449	0.495249	0.745775	PCAvsCtrl
SARO_RS04445	0.0397004	9.32738	0.77348	0.896573	PCAvsCtrl
SARO_RS04450	-0.0758671	8.24287	0.578664	0.790339	PCAvsCtrl
SARO_RS04455	0.3872	8.50694	0.301326	0.666812	PCAvsCtrl
SARO_RS04460	0.609326	5.26509	0.319075	0.673988	PCAvsCtrl
SARO_RS04465	-1.135	0.9693	0.127335	0.623462	PCAvsCtrl
SARO_RS04470	-0.703339	10.7383	0.179131	0.628453	PCAvsCtrl
SARO_RS04475	-0.142799	10.763	0.533474	0.767607	PCAvsCtrl
SARO_RS04480	-0.381092	3.85737	0.119178	0.623462	PCAvsCtrl
SARO_RS04485	0.449482	6.02246	0.180687	0.628453	PCAvsCtrl
SARO_RS04490	-0.284724	6.95761	0.283275	0.656375	PCAvsCtrl
SARO_RS04495	-0.324903	9.28311	0.0471686	0.623462	PCAvsCtrl
SARO_RS04500	0.120917	7.32346	0.713822	0.862807	PCAvsCtrl
SARO_RS04505	0.267656	5.70953	0.492372	0.745775	PCAvsCtrl
SARO_RS04510	-0.00240486	8.33065	0.988921	1	PCAvsCtrl
SARO_RS04515	0.380218	4.8266	0.260356	0.64442	PCAvsCtrl
SARO_RS04520	0.300172	4.46628	0.297912	0.664689	PCAvsCtrl
SARO_RS04525	-0.368209	5.36763	0.396285	0.706227	PCAvsCtrl
SARO_RS04530	0.561371	4.61496	0.0711656	0.623462	PCAvsCtrl
SARO_RS04535	0.699391	6.66718	0.0438666	0.623462	PCAvsCtrl
SARO_RS04540	0.00987337	6.67578	0.943659	0.984094	PCAvsCtrl
SARO_RS04550	-0.0485262	5.76988	0.76493	0.892388	PCAvsCtrl
SARO_RS04555	0.61273	6.24505	0.116888	0.623462	PCAvsCtrl
SARO_RS04560	0.111261	7.34961	0.629994	0.819675	PCAvsCtrl
SARO_RS04575	-0.347518	8.23948	0.0664488	0.623462	PCAvsCtrl
SARO_RS04580	-0.282886	8.07993	0.10587	0.623462	PCAvsCtrl
SARO_RS04585	-0.61685	11.6007	0.0963363	0.623462	PCAvsCtrl
SARO_RS04595	-0.0644947	6.08701	0.705966	0.858017	PCAvsCtrl
SARO_RS04600	-0.239824	9.20641	0.0874115	0.623462	PCAvsCtrl
SARO_RS04605	0.0157138	7.42473	0.950814	0.985597	PCAvsCtrl
SARO_RS04610	-0.536658	6.69067	0.239602	0.634287	PCAvsCtrl
SARO_RS04615	0.16603	6.5182	0.382468	0.703222	PCAvsCtrl
SARO_RS04625	0.410643	4.55739	0.0868062	0.623462	PCAvsCtrl
SARO_RS04630	0.0409391	4.58124	0.851936	0.935667	PCAvsCtrl
SARO_RS04645	-0.160119	10.1415	0.635974	0.823134	PCAvsCtrl
SARO_RS04650	0.0248069	7.01912	0.940806	0.982411	PCAvsCtrl
SARO_RS04655	-0.16411	7.39684	0.388114	0.705117	PCAvsCtrl
SARO_RS04660	-0.102186	6.91179	0.574996	0.78737	PCAvsCtrl
SARO_RS04665	-0.0905813	5.76289	0.655627	0.834894	PCAvsCtrl
SARO_RS04670	-0.192703	8.15372	0.285672	0.658531	PCAvsCtrl
SARO_RS04680	-0.16591	6.22864	0.671997	0.840684	PCAvsCtrl
SARO_RS04685	0.205144	2.54342	0.689852	0.851741	PCAvsCtrl
SARO_RS04695	0.402095	5.97852	0.133732	0.623462	PCAvsCtrl
SARO_RS04700	0.0966747	6.77173	0.53017	0.766166	PCAvsCtrl
SARO_RS04705	0.330805	5.76751	0.0989012	0.623462	PCAvsCtrl
SARO_RS04710	-0.298202	8.76952	0.191959	0.628453	PCAvsCtrl
SARO_RS04715	0.0602652	9.42741	0.731415	0.873256	PCAvsCtrl
SARO_RS04720	-0.159198	7.47183	0.267961	0.64442	PCAvsCtrl
SARO_RS04725	-0.401662	2.26625	0.318677	0.673988	PCAvsCtrl
SARO_RS04730	-0.899698	1.84861	0.0707583	0.623462	PCAvsCtrl
SARO_RS04735	-0.153075	4.75351	0.499279	0.748727	PCAvsCtrl
SARO_RS04740	-0.26151	8.89046	0.182799	0.628453	PCAvsCtrl
SARO_RS04745	0.0750346	5.92153	0.811571	0.912816	PCAvsCtrl
SARO_RS04750	0.343167	5.7456	0.138844	0.623462	PCAvsCtrl
SARO_RS04760	0.0428302	4.54205	0.869064	0.945023	PCAvsCtrl
SARO_RS04775	0.203558	7.97944	0.369864	0.694991	PCAvsCtrl
SARO_RS04780	-0.230848	3.75286	0.487404	0.745775	PCAvsCtrl
SARO_RS04785	-0.0630092	6.46849	0.807331	0.910629	PCAvsCtrl
SARO_RS04790	-0.0215723	4.7497	0.927473	0.976197	PCAvsCtrl
SARO_RS04795	0.373958	5.63358	0.427132	0.714046	PCAvsCtrl
SARO_RS04800	0.364795	6.60048	0.367351	0.694101	PCAvsCtrl
SARO_RS04805	0.314966	6.57359	0.485715	0.745698	PCAvsCtrl
SARO_RS04810	0.348319	5.77577	0.23436	0.631221	PCAvsCtrl
SARO_RS04815	-0.67481	5.66801	0.0782547	0.623462	PCAvsCtrl
SARO_RS04825	-0.424443	9.05443	0.271956	0.64608	PCAvsCtrl
SARO_RS04830	0.0433535	7.03848	0.792278	0.903149	PCAvsCtrl
SARO_RS04835	0.379443	5.66173	0.432725	0.717051	PCAvsCtrl
SARO_RS04840	-0.484211	4.4019	0.0933754	0.623462	PCAvsCtrl
SARO_RS04845	0.0143263	7.65565	0.912065	0.965709	PCAvsCtrl
SARO_RS04850	-0.199635	9.60313	0.204536	0.628453	PCAvsCtrl
SARO_RS04855	-0.312666	3.88804	0.329047	0.676708	PCAvsCtrl
SARO_RS04860	0.165029	4.48663	0.383075	0.703222	PCAvsCtrl
SARO_RS04865	0.140641	6.19313	0.35168	0.688738	PCAvsCtrl
SARO_RS04870	-0.069211	6.70679	0.785324	0.90073	PCAvsCtrl
SARO_RS04875	0.300458	3.69496	0.205526	0.628453	PCAvsCtrl
SARO_RS04880	0.378071	3.99691	0.231224	0.630856	PCAvsCtrl
SARO_RS04885	-0.357684	6.14213	0.164451	0.628453	PCAvsCtrl
SARO_RS04890	-0.00196867	6.86032	0.993318	1	PCAvsCtrl
SARO_RS04900	0.117653	7.33365	0.695059	0.85352	PCAvsCtrl
SARO_RS04905	-0.279136	8.09149	0.0796049	0.623462	PCAvsCtrl
SARO_RS04910	-0.217763	5.64129	0.355149	0.689611	PCAvsCtrl
SARO_RS04915	-0.0915661	6.34862	0.773333	0.896573	PCAvsCtrl
SARO_RS04920	-0.549956	9.26869	0.354207	0.6891	PCAvsCtrl
SARO_RS04925	-0.672839	3.84121	0.253426	0.640209	PCAvsCtrl
SARO_RS04935	0.0137324	7.69388	0.953545	0.987182	PCAvsCtrl
SARO_RS04940	0.251725	5.90033	0.223096	0.629466	PCAvsCtrl
SARO_RS04945	0.0532302	8.19067	0.660323	0.835567	PCAvsCtrl
SARO_RS04950	-0.34637	10.105	0.030582	0.623462	PCAvsCtrl
SARO_RS04965	0.0637348	6.40278	0.731896	0.873256	PCAvsCtrl
SARO_RS04970	0.426379	6.4447	0.238857	0.634005	PCAvsCtrl
SARO_RS04975	0.20494	7.09057	0.198759	0.628453	PCAvsCtrl
SARO_RS04980	0.423947	5.89836	0.0961793	0.623462	PCAvsCtrl
SARO_RS04985	0.82596	5.64597	0.000576929	0.108985	PCAvsCtrl
SARO_RS04990	0.146657	5.92807	0.335292	0.679693	PCAvsCtrl
SARO_RS04995	0.145825	5.96586	0.409793	0.709765	PCAvsCtrl
SARO_RS05000	-0.0163831	5.8499	0.947	0.984862	PCAvsCtrl
SARO_RS05005	0.289252	5.13809	0.446119	0.724122	PCAvsCtrl
SARO_RS05010	-0.307807	6.67375	0.0784493	0.623462	PCAvsCtrl
SARO_RS05015	0.133517	5.63335	0.52861	0.76472	PCAvsCtrl
SARO_RS05020	-0.118827	7.02857	0.635219	0.822426	PCAvsCtrl
SARO_RS05025	-0.454594	8.10987	0.0702215	0.623462	PCAvsCtrl
SARO_RS05035	-0.389776	4.22445	0.1864	0.628453	PCAvsCtrl
SARO_RS05045	-0.0190473	7.40603	0.900809	0.959331	PCAvsCtrl
SARO_RS05050	0.00895069	5.40263	0.957191	0.988076	PCAvsCtrl
SARO_RS05055	-0.0880201	6.30254	0.759955	0.890355	PCAvsCtrl
SARO_RS05060	-0.255513	5.45043	0.416173	0.709765	PCAvsCtrl
SARO_RS05070	0.384494	6.11745	0.196807	0.628453	PCAvsCtrl
SARO_RS05075	0.285842	6.54349	0.4415	0.720439	PCAvsCtrl
SARO_RS05090	0.178713	5.92076	0.503284	0.751374	PCAvsCtrl
SARO_RS05095	-0.457253	5.32337	0.226588	0.629466	PCAvsCtrl
SARO_RS05100	0.0609899	6.40149	0.81571	0.914501	PCAvsCtrl
SARO_RS05105	-0.116456	5.07911	0.512821	0.75735	PCAvsCtrl
SARO_RS05110	0.281578	5.46961	0.229584	0.629466	PCAvsCtrl
SARO_RS05115	-0.445055	6.80944	0.175358	0.628453	PCAvsCtrl
SARO_RS05120	0.00982163	7.87445	0.976525	0.997405	PCAvsCtrl
SARO_RS05130	0.335446	4.62497	0.336934	0.679693	PCAvsCtrl
SARO_RS05135	-0.74904	5.83015	0.0131637	0.623462	PCAvsCtrl
SARO_RS05140	-0.0683021	8.73409	0.642495	0.829141	PCAvsCtrl
SARO_RS05145	0.0336296	8.59993	0.830688	0.922547	PCAvsCtrl
SARO_RS05150	-0.479092	7.13374	0.154552	0.628453	PCAvsCtrl
SARO_RS05155	-0.448933	3.55966	0.199513	0.628453	PCAvsCtrl
SARO_RS05160	0.589997	4.50719	0.278139	0.651729	PCAvsCtrl
SARO_RS05165	0.498095	5.10075	0.246407	0.640209	PCAvsCtrl
SARO_RS05170	0.0327596	4.92354	0.902125	0.960218	PCAvsCtrl
SARO_RS05175	0.294232	6.75681	0.117796	0.623462	PCAvsCtrl
SARO_RS05180	-0.333929	2.37639	0.588178	0.794924	PCAvsCtrl
SARO_RS05185	0.384543	0.884503	0.606922	0.808141	PCAvsCtrl
SARO_RS05190	-0.682725	9.94804	0.147853	0.627769	PCAvsCtrl
SARO_RS05195	0.28677	5.43357	0.112666	0.623462	PCAvsCtrl
SARO_RS05200	0.705205	4.816	0.161341	0.628453	PCAvsCtrl
SARO_RS05205	0.299656	5.67565	0.248983	0.640209	PCAvsCtrl
SARO_RS05210	0.0098524	5.9635	0.960105	0.989539	PCAvsCtrl
SARO_RS05215	0.279041	4.57944	0.575718	0.787542	PCAvsCtrl
SARO_RS05220	0.0498237	3.37094	0.939828	0.981906	PCAvsCtrl
SARO_RS05225	0.102167	5.64658	0.683897	0.848349	PCAvsCtrl
SARO_RS05230	-0.202948	6.87694	0.315467	0.673988	PCAvsCtrl
SARO_RS05240	0.133861	5.19867	0.565087	0.783264	PCAvsCtrl
SARO_RS05245	0.955584	3.40915	0.187519	0.628453	PCAvsCtrl
SARO_RS05250	0.0229779	3.53808	0.944523	0.984478	PCAvsCtrl
SARO_RS05255	0.172677	5.03557	0.425716	0.713536	PCAvsCtrl
SARO_RS05260	-0.879947	4.12579	0.0681173	0.623462	PCAvsCtrl
SARO_RS05265	-0.244821	4.02501	0.484507	0.745698	PCAvsCtrl
SARO_RS05270	0.60601	5.62747	0.221414	0.629466	PCAvsCtrl
SARO_RS05280	-0.936738	7.58123	0.0414567	0.623462	PCAvsCtrl
SARO_RS05285	0.0404433	5.90906	0.862928	0.942521	PCAvsCtrl
SARO_RS05290	0.164443	6.88503	0.4149	0.709765	PCAvsCtrl
SARO_RS05295	-0.316402	5.2102	0.142832	0.623462	PCAvsCtrl
SARO_RS05300	0.111222	6.6365	0.748649	0.883896	PCAvsCtrl
SARO_RS05305	0.680708	4.60923	0.187668	0.628453	PCAvsCtrl
SARO_RS05310	0.127185	5.96523	0.425433	0.713536	PCAvsCtrl
SARO_RS05315	-0.34583	5.20384	0.187444	0.628453	PCAvsCtrl
SARO_RS05320	-0.314768	4.90219	0.114491	0.623462	PCAvsCtrl
SARO_RS05335	0.0728962	5.17499	0.708539	0.859301	PCAvsCtrl
SARO_RS05340	0.529009	5.4261	0.0894985	0.623462	PCAvsCtrl
SARO_RS05345	0.232969	5.29796	0.312614	0.673988	PCAvsCtrl
SARO_RS05350	-0.557379	6.9593	0.203088	0.628453	PCAvsCtrl
SARO_RS05355	-0.0443404	6.91735	0.853627	0.93683	PCAvsCtrl
SARO_RS05360	-0.209302	7.56532	0.123944	0.623462	PCAvsCtrl
SARO_RS05365	-0.211758	8.37161	0.359422	0.692149	PCAvsCtrl
SARO_RS05370	-0.355025	8.34336	0.0268715	0.623462	PCAvsCtrl
SARO_RS05375	-0.129838	9.25583	0.38572	0.705117	PCAvsCtrl
SARO_RS05380	-0.0736086	7.97271	0.71648	0.864316	PCAvsCtrl
SARO_RS05385	-0.153748	9.31921	0.236215	0.632725	PCAvsCtrl
SARO_RS05395	-0.217038	6.98409	0.164927	0.628453	PCAvsCtrl
SARO_RS05400	-0.100026	6.80904	0.627953	0.818629	PCAvsCtrl
SARO_RS05405	0.368126	6.3132	0.343136	0.682536	PCAvsCtrl
SARO_RS05410	-0.187714	4.10204	0.629377	0.819409	PCAvsCtrl
SARO_RS05415	-0.112245	6.12994	0.591414	0.796652	PCAvsCtrl
SARO_RS05425	0.0472077	7.84677	0.855206	0.937858	PCAvsCtrl
SARO_RS05430	0.49322	7.47482	0.163643	0.628453	PCAvsCtrl
SARO_RS05435	-0.341129	9.69371	0.0399982	0.623462	PCAvsCtrl
SARO_RS05440	0.167467	8.27648	0.580404	0.791496	PCAvsCtrl
SARO_RS05445	0.13366	6.81934	0.538962	0.768961	PCAvsCtrl
SARO_RS05450	0.433551	5.52911	0.0819564	0.623462	PCAvsCtrl
SARO_RS05460	-0.670623	8.24706	0.0131095	0.623462	PCAvsCtrl
SARO_RS05475	0.351785	6.80346	0.186126	0.628453	PCAvsCtrl
SARO_RS05480	0.358387	6.40185	0.175594	0.628453	PCAvsCtrl
SARO_RS05485	-0.176827	5.60236	0.554141	0.776949	PCAvsCtrl
SARO_RS05490	0.0593132	8.69779	0.870026	0.945023	PCAvsCtrl
SARO_RS05495	-0.483188	6.83175	0.0837827	0.623462	PCAvsCtrl
SARO_RS05500	0.171544	6.61558	0.431887	0.717051	PCAvsCtrl
SARO_RS05505	0.346943	8.16702	0.213432	0.628453	PCAvsCtrl
SARO_RS05510	0.128757	9.24297	0.614471	0.813302	PCAvsCtrl
SARO_RS05515	-0.238017	8.09168	0.102917	0.623462	PCAvsCtrl
SARO_RS05520	0.0772635	10.8699	0.763417	0.892388	PCAvsCtrl
SARO_RS05530	-0.250377	8.61432	0.24715	0.640209	PCAvsCtrl
SARO_RS05540	0.163518	5.64657	0.437637	0.720088	PCAvsCtrl
SARO_RS05545	0.340713	7.5167	0.197291	0.628453	PCAvsCtrl
SARO_RS05550	0.290098	7.14785	0.286994	0.658531	PCAvsCtrl
SARO_RS05560	-0.833215	8.85216	0.0723125	0.623462	PCAvsCtrl
SARO_RS05565	0.108688	5.87923	0.650687	0.832579	PCAvsCtrl
SARO_RS05570	0.368018	5.54469	0.109299	0.623462	PCAvsCtrl
SARO_RS05575	-0.207168	6.19754	0.587749	0.794924	PCAvsCtrl
SARO_RS05590	-0.1497	7.93029	0.393482	0.705251	PCAvsCtrl
SARO_RS05595	0.175009	5.77433	0.387315	0.705117	PCAvsCtrl
SARO_RS05600	0.369987	5.64602	0.299028	0.665096	PCAvsCtrl
SARO_RS05605	-0.087583	7.84745	0.655351	0.834894	PCAvsCtrl
SARO_RS05610	0.115485	8.35212	0.49405	0.745775	PCAvsCtrl
SARO_RS05620	-0.0152625	8.61366	0.931776	0.9778	PCAvsCtrl
SARO_RS05625	0.21657	8.1881	0.394104	0.705251	PCAvsCtrl
SARO_RS05630	0.344232	7.55125	0.24366	0.638441	PCAvsCtrl
SARO_RS05635	0.0816782	8.83604	0.559246	0.779516	PCAvsCtrl
SARO_RS05645	-0.0789621	8.17119	0.646715	0.831526	PCAvsCtrl
SARO_RS05655	-0.0309531	8.31769	0.833694	0.924053	PCAvsCtrl
SARO_RS05660	0.105411	7.27789	0.442006	0.720439	PCAvsCtrl
SARO_RS05665	-0.131526	8.54976	0.504102	0.751511	PCAvsCtrl
SARO_RS05670	0.326645	8.01372	0.037663	0.623462	PCAvsCtrl
SARO_RS05680	0.0403065	10.3325	0.826379	0.921892	PCAvsCtrl
SARO_RS05685	0.281794	8.08993	0.318143	0.673988	PCAvsCtrl
SARO_RS05690	-0.00610069	7.79523	0.973713	0.996059	PCAvsCtrl
SARO_RS05700	-0.318959	8.9555	0.304338	0.670677	PCAvsCtrl
SARO_RS05705	-0.147385	7.32427	0.472082	0.739049	PCAvsCtrl
SARO_RS05710	-0.530151	6.41489	0.0932287	0.623462	PCAvsCtrl
SARO_RS05720	-0.0288064	7.134	0.931107	0.9778	PCAvsCtrl
SARO_RS05725	0.0835031	6.20977	0.775425	0.89761	PCAvsCtrl
SARO_RS05730	-0.261524	4.65575	0.296262	0.662871	PCAvsCtrl
SARO_RS05735	0.288385	3.99644	0.235143	0.631221	PCAvsCtrl
SARO_RS05740	0.770182	7.45854	0.166959	0.628453	PCAvsCtrl
SARO_RS05745	0.444072	5.80745	0.170719	0.628453	PCAvsCtrl
SARO_RS05750	0.164369	5.36172	0.408261	0.709765	PCAvsCtrl
SARO_RS05755	0.540152	5.89142	0.265723	0.64442	PCAvsCtrl
SARO_RS05775	-0.198243	5.67503	0.31439	0.673988	PCAvsCtrl
SARO_RS05780	-0.079274	5.02972	0.777976	0.898389	PCAvsCtrl
SARO_RS05785	0.694052	4.51893	0.0193808	0.623462	PCAvsCtrl
SARO_RS05790	0.754375	3.66322	0.0119045	0.623462	PCAvsCtrl
SARO_RS05795	0.546766	3.73843	0.042836	0.623462	PCAvsCtrl
SARO_RS05800	1.32274	3.2538	0.0230532	0.623462	PCAvsCtrl
SARO_RS05805	-0.245064	6.2063	0.224752	0.629466	PCAvsCtrl
SARO_RS05810	0.238107	4.60015	0.354368	0.6891	PCAvsCtrl
SARO_RS05815	0.654479	4.95024	0.0962121	0.623462	PCAvsCtrl
SARO_RS05820	1.02987	3.58312	0.0820169	0.623462	PCAvsCtrl
SARO_RS05825	-0.174037	6.13356	0.440925	0.720439	PCAvsCtrl
SARO_RS05830	0.0863675	4.89503	0.790998	0.902729	PCAvsCtrl
SARO_RS05840	0.278314	5.96128	0.336368	0.679693	PCAvsCtrl
SARO_RS05845	0.299619	4.55867	0.215332	0.628453	PCAvsCtrl
SARO_RS05855	-0.00452567	6.76309	0.985003	1	PCAvsCtrl
SARO_RS05860	0.294484	6.12124	0.571929	0.786972	PCAvsCtrl
SARO_RS05865	0.345742	7.53363	0.551149	0.776225	PCAvsCtrl
SARO_RS05870	-0.664929	6.05089	0.0674488	0.623462	PCAvsCtrl
SARO_RS05880	-0.146651	9.66224	0.645453	0.831335	PCAvsCtrl
SARO_RS05885	-0.110232	10.744	0.607427	0.808141	PCAvsCtrl
SARO_RS05890	-0.343961	10.5295	0.130471	0.623462	PCAvsCtrl
SARO_RS05895	-0.184262	10.6131	0.289584	0.659884	PCAvsCtrl
SARO_RS05900	0.368042	7.04329	0.196737	0.628453	PCAvsCtrl
SARO_RS05905	-0.0266171	2.15798	0.962456	0.991449	PCAvsCtrl
SARO_RS05910	0.667473	5.44697	0.33574	0.679693	PCAvsCtrl
SARO_RS05915	-0.302306	8.63643	0.211819	0.628453	PCAvsCtrl
SARO_RS05920	-0.0565168	6.48882	0.829315	0.922264	PCAvsCtrl
SARO_RS05925	0.112424	6.07845	0.807192	0.910629	PCAvsCtrl
SARO_RS05930	0.388404	5.26192	0.45418	0.727091	PCAvsCtrl
SARO_RS05935	-0.0486937	3.81719	0.88869	0.955144	PCAvsCtrl
SARO_RS05940	0.713171	5.02022	0.0970787	0.623462	PCAvsCtrl
SARO_RS05945	0.341059	5.92855	0.157925	0.628453	PCAvsCtrl
SARO_RS05950	0.0337695	8.34823	0.839915	0.928894	PCAvsCtrl
SARO_RS05955	1.21449	3.66094	0.0457806	0.623462	PCAvsCtrl
SARO_RS05970	-0.240618	10.3958	0.23281	0.631221	PCAvsCtrl
SARO_RS05975	0.668492	3.93701	0.150951	0.628244	PCAvsCtrl
SARO_RS05980	-0.343737	7.9781	0.0858289	0.623462	PCAvsCtrl
SARO_RS05995	-0.219361	4.10292	0.424464	0.71322	PCAvsCtrl
SARO_RS06000	-0.327657	4.06572	0.229094	0.629466	PCAvsCtrl
SARO_RS06010	0.701015	5.17259	0.10816	0.623462	PCAvsCtrl
SARO_RS06015	-0.761024	2.58625	0.0777151	0.623462	PCAvsCtrl
SARO_RS06020	0.884412	4.16075	0.144249	0.625611	PCAvsCtrl
SARO_RS06025	0.0122356	4.77297	0.958675	0.988609	PCAvsCtrl
SARO_RS06030	-0.284881	4.82309	0.489178	0.745775	PCAvsCtrl
SARO_RS06035	0.309789	4.46922	0.55896	0.779516	PCAvsCtrl
SARO_RS06040	0.196877	5.78478	0.306158	0.671395	PCAvsCtrl
SARO_RS06045	0.683594	5.35422	0.139522	0.623462	PCAvsCtrl
SARO_RS06050	0.267977	6.22033	0.294577	0.662871	PCAvsCtrl
SARO_RS06055	0.312825	5.48767	0.172377	0.628453	PCAvsCtrl
SARO_RS06065	0.605429	5.15424	0.283223	0.656375	PCAvsCtrl
SARO_RS06070	0.352876	4.38321	0.487689	0.745775	PCAvsCtrl
SARO_RS06075	0.178076	4.6249	0.716729	0.864316	PCAvsCtrl
SARO_RS06080	-0.098787	6.67754	0.621739	0.815357	PCAvsCtrl
SARO_RS06085	-0.234955	10.8574	0.687601	0.851272	PCAvsCtrl
SARO_RS06090	0.0769482	6.32568	0.692402	0.852501	PCAvsCtrl
SARO_RS06095	-0.0966588	7.9669	0.54542	0.773849	PCAvsCtrl
SARO_RS06100	0.403203	6.07246	0.238949	0.634005	PCAvsCtrl
SARO_RS06105	-0.027322	4.43931	0.893473	0.956229	PCAvsCtrl
SARO_RS06110	0.518358	4.93112	0.121093	0.623462	PCAvsCtrl
SARO_RS06115	-0.25074	4.59334	0.32687	0.67501	PCAvsCtrl
SARO_RS06120	0.253333	4.07567	0.442653	0.720704	PCAvsCtrl
SARO_RS06125	0.831963	3.67026	0.141446	0.623462	PCAvsCtrl
SARO_RS06130	0.700367	3.77744	0.221519	0.629466	PCAvsCtrl
SARO_RS06135	-0.170425	6.1061	0.266013	0.64442	PCAvsCtrl
SARO_RS06140	-0.310376	6.32331	0.27289	0.646301	PCAvsCtrl
SARO_RS06145	0.675034	5.68521	0.173628	0.628453	PCAvsCtrl
SARO_RS06155	-0.253386	7.07449	0.477572	0.741251	PCAvsCtrl
SARO_RS06160	-0.0330991	7.61534	0.877471	0.94874	PCAvsCtrl
SARO_RS06165	0.501664	3.44694	0.307307	0.672764	PCAvsCtrl
SARO_RS06170	0.202061	7.84821	0.697827	0.854163	PCAvsCtrl
SARO_RS06175	-0.104624	8.78351	0.768242	0.893792	PCAvsCtrl
SARO_RS06180	-0.0270205	5.1342	0.875312	0.94817	PCAvsCtrl
SARO_RS06185	0.0972606	5.92743	0.513917	0.75783	PCAvsCtrl
SARO_RS06190	0.327674	6.78714	0.188597	0.628453	PCAvsCtrl
SARO_RS06195	-0.198216	4.16566	0.514205	0.75783	PCAvsCtrl
SARO_RS06205	0.53872	2.25053	0.392286	0.705251	PCAvsCtrl
SARO_RS06210	1.0443	3.08142	0.158877	0.628453	PCAvsCtrl
SARO_RS06215	-0.1765	2.65266	0.686986	0.851116	PCAvsCtrl
SARO_RS06220	-0.179758	4.2973	0.751363	0.88484	PCAvsCtrl
SARO_RS06225	-0.568032	11.4429	0.0545505	0.623462	PCAvsCtrl
SARO_RS06230	-0.412262	11.3927	0.0689379	0.623462	PCAvsCtrl
SARO_RS06245	-0.697705	11.063	0.0399185	0.623462	PCAvsCtrl
SARO_RS06250	-0.519199	12.5722	0.0822237	0.623462	PCAvsCtrl
SARO_RS06255	-0.118141	11.7011	0.552295	0.776225	PCAvsCtrl
SARO_RS06260	-0.567063	10.5707	0.068693	0.623462	PCAvsCtrl
SARO_RS06265	-0.307483	12.4528	0.177697	0.628453	PCAvsCtrl
SARO_RS06270	-0.586339	10.5184	0.0717053	0.623462	PCAvsCtrl
SARO_RS06275	-0.330746	11.1365	0.168541	0.628453	PCAvsCtrl
SARO_RS06280	-0.264945	11.8747	0.208289	0.628453	PCAvsCtrl
SARO_RS06285	-0.221002	11.2508	0.200012	0.628453	PCAvsCtrl
SARO_RS06290	-0.191258	9.42224	0.393166	0.705251	PCAvsCtrl
SARO_RS06295	-0.437019	11.1788	0.134697	0.623462	PCAvsCtrl
SARO_RS06300	-0.266176	10.9084	0.190898	0.628453	PCAvsCtrl
SARO_RS06305	-0.232382	10.543	0.294714	0.662871	PCAvsCtrl
SARO_RS06310	-0.648469	11.8799	0.0849676	0.623462	PCAvsCtrl
SARO_RS06315	-0.441831	10.2334	0.196305	0.628453	PCAvsCtrl
SARO_RS06325	-0.15872	11.5169	0.421134	0.710608	PCAvsCtrl
SARO_RS06330	0.327745	10.3483	0.429383	0.714798	PCAvsCtrl
SARO_RS06335	0.280702	11.3636	0.533294	0.767607	PCAvsCtrl
SARO_RS06340	-0.432598	9.58459	0.106578	0.623462	PCAvsCtrl
SARO_RS06345	-0.197243	11.4401	0.488741	0.745775	PCAvsCtrl
SARO_RS06350	-0.567057	11.6611	0.142517	0.623462	PCAvsCtrl
SARO_RS06355	0.138155	9.48215	0.374101	0.695443	PCAvsCtrl
SARO_RS06360	-0.224736	6.5709	0.141188	0.623462	PCAvsCtrl
SARO_RS06365	-0.140041	6.20171	0.615074	0.813302	PCAvsCtrl
SARO_RS06370	0.143633	5.86408	0.569957	0.786168	PCAvsCtrl
SARO_RS06375	-0.409881	8.48235	0.373439	0.695242	PCAvsCtrl
SARO_RS06385	-0.213762	5.78872	0.494922	0.745775	PCAvsCtrl
SARO_RS06390	0.492742	5.96625	0.119173	0.623462	PCAvsCtrl
SARO_RS06395	0.131648	5.04203	0.600296	0.803704	PCAvsCtrl
SARO_RS06400	-0.216514	9.90938	0.299201	0.665096	PCAvsCtrl
SARO_RS06405	-0.0102025	7.31143	0.949611	0.985476	PCAvsCtrl
SARO_RS06410	-0.518307	12.111	0.0787145	0.623462	PCAvsCtrl
SARO_RS06415	0.0117598	6.41772	0.949615	0.985476	PCAvsCtrl
SARO_RS06420	1.27802	4.02363	0.0548561	0.623462	PCAvsCtrl
SARO_RS06425	1.39637	3.95601	0.141643	0.623462	PCAvsCtrl
SARO_RS06430	0.211674	4.35749	0.704313	0.857584	PCAvsCtrl
SARO_RS06435	-0.422392	4.62882	0.343591	0.682536	PCAvsCtrl
SARO_RS06440	-0.445672	7.64654	0.240636	0.634287	PCAvsCtrl
SARO_RS06445	0.297235	5.78759	0.276564	0.649302	PCAvsCtrl
SARO_RS06450	-0.387725	9.97042	0.296088	0.662871	PCAvsCtrl
SARO_RS06455	0.356471	6.85256	0.493435	0.745775	PCAvsCtrl
SARO_RS06460	0.0314057	5.89776	0.823418	0.920659	PCAvsCtrl
SARO_RS06465	-0.382198	9.29358	0.104588	0.623462	PCAvsCtrl
SARO_RS06470	-0.125993	7.56832	0.542162	0.770604	PCAvsCtrl
SARO_RS06475	0.23266	3.83001	0.525268	0.763451	PCAvsCtrl
SARO_RS06480	0.186719	7.26679	0.536941	0.768782	PCAvsCtrl
SARO_RS06490	0.296745	7.25085	0.42278	0.712173	PCAvsCtrl
SARO_RS06495	0.272374	7.2819	0.0986214	0.623462	PCAvsCtrl
SARO_RS06500	0.170409	7.41441	0.468399	0.737847	PCAvsCtrl
SARO_RS06505	-0.182248	8.52039	0.31194	0.673988	PCAvsCtrl
SARO_RS06510	0.484072	7.69948	0.175591	0.628453	PCAvsCtrl
SARO_RS06520	-0.423339	14.4995	0.0895071	0.623462	PCAvsCtrl
SARO_RS06525	0.738688	5.23147	0.189979	0.628453	PCAvsCtrl
SARO_RS06530	-0.25257	6.26368	0.281957	0.655117	PCAvsCtrl
SARO_RS06535	0.151999	5.42072	0.537244	0.768782	PCAvsCtrl
SARO_RS06545	-0.145949	6.93857	0.337463	0.679693	PCAvsCtrl
SARO_RS06550	-0.149402	9.79037	0.321932	0.673988	PCAvsCtrl
SARO_RS06560	0.719526	3.7534	0.203014	0.628453	PCAvsCtrl
SARO_RS06565	0.25635	7.72904	0.522153	0.760495	PCAvsCtrl
SARO_RS06570	-0.117713	5.16975	0.76609	0.89297	PCAvsCtrl
SARO_RS06575	-0.092068	6.56968	0.751216	0.88484	PCAvsCtrl
SARO_RS06580	-0.421195	10.2348	0.0530311	0.623462	PCAvsCtrl
SARO_RS06585	-0.554899	11.2748	0.05564	0.623462	PCAvsCtrl
SARO_RS06590	-0.168562	10.9309	0.392153	0.705251	PCAvsCtrl
SARO_RS06595	-0.0963491	11.4835	0.832479	0.923578	PCAvsCtrl
SARO_RS06600	-0.0146704	11.3538	0.948395	0.985476	PCAvsCtrl
SARO_RS06605	0.233003	6.81977	0.246744	0.640209	PCAvsCtrl
SARO_RS06615	-0.265357	13.1951	0.166787	0.628453	PCAvsCtrl
SARO_RS06620	0.465423	6.23552	0.168991	0.628453	PCAvsCtrl
SARO_RS06625	-0.272719	4.54553	0.246155	0.640209	PCAvsCtrl
SARO_RS06635	-0.679964	9.9412	0.0548485	0.623462	PCAvsCtrl
SARO_RS06640	-0.238874	8.55387	0.48066	0.743674	PCAvsCtrl
SARO_RS06645	-0.174491	6.47754	0.320835	0.673988	PCAvsCtrl
SARO_RS06650	-0.324504	5.90984	0.338283	0.679693	PCAvsCtrl
SARO_RS06655	-0.463003	6.78156	0.0480049	0.623462	PCAvsCtrl
SARO_RS06660	-0.262903	6.30121	0.0914725	0.623462	PCAvsCtrl
SARO_RS06665	-0.269588	4.87011	0.337397	0.679693	PCAvsCtrl
SARO_RS06670	-0.709545	2.6481	0.0930509	0.623462	PCAvsCtrl
SARO_RS06675	-0.382952	8.16803	0.244741	0.639346	PCAvsCtrl
SARO_RS06685	0.351524	5.8173	0.0570568	0.623462	PCAvsCtrl
SARO_RS06695	-0.138496	10.357	0.358362	0.691886	PCAvsCtrl
SARO_RS06700	-0.59859	10.2188	0.22659	0.629466	PCAvsCtrl
SARO_RS06710	-0.00781899	8.7808	0.97639	0.997405	PCAvsCtrl
SARO_RS06715	-0.13344	4.55009	0.493501	0.745775	PCAvsCtrl
SARO_RS06720	-0.129885	7.3355	0.535021	0.768237	PCAvsCtrl
SARO_RS06725	-1.05851	2.0462	0.126954	0.623462	PCAvsCtrl
SARO_RS06735	-0.434669	6.49661	0.177769	0.628453	PCAvsCtrl
SARO_RS06740	-0.108364	6.2155	0.752957	0.885058	PCAvsCtrl
SARO_RS06745	0.145547	8.4942	0.454648	0.727125	PCAvsCtrl
SARO_RS06750	0.152991	7.9127	0.523586	0.761502	PCAvsCtrl
SARO_RS06755	-1.03439	1.73187	0.0432644	0.623462	PCAvsCtrl
SARO_RS06760	-0.289575	6.05578	0.266127	0.64442	PCAvsCtrl
SARO_RS06765	0.35911	7.33824	0.266164	0.64442	PCAvsCtrl
SARO_RS06770	-0.311002	7.91309	0.408004	0.709765	PCAvsCtrl
SARO_RS06775	-0.408135	6.50068	0.175478	0.628453	PCAvsCtrl
SARO_RS06780	-0.258953	8.16519	0.107838	0.623462	PCAvsCtrl
SARO_RS06785	-0.196637	7.72655	0.299268	0.665096	PCAvsCtrl
SARO_RS06795	-0.62353	7.19226	0.0179454	0.623462	PCAvsCtrl
SARO_RS06800	0.133938	8.52794	0.472348	0.739173	PCAvsCtrl
SARO_RS06805	0.15774	8.51698	0.429275	0.714798	PCAvsCtrl
SARO_RS06810	0.0121707	8.16448	0.931909	0.9778	PCAvsCtrl
SARO_RS06815	-0.14755	5.56218	0.409416	0.709765	PCAvsCtrl
SARO_RS06820	0.0261671	10.1453	0.863452	0.942833	PCAvsCtrl
SARO_RS06825	-0.195757	9.07254	0.739614	0.878379	PCAvsCtrl
SARO_RS06830	-0.0322755	7.50103	0.844127	0.931474	PCAvsCtrl
SARO_RS06835	0.322516	7.09055	0.2527	0.640209	PCAvsCtrl
SARO_RS06840	-0.917622	3.15759	0.117749	0.623462	PCAvsCtrl
SARO_RS06845	-0.193831	5.74055	0.254768	0.640873	PCAvsCtrl
SARO_RS06850	0.191862	8.29129	0.194745	0.628453	PCAvsCtrl
SARO_RS06855	-0.0412815	7.86803	0.785563	0.90073	PCAvsCtrl
SARO_RS06860	0.0602842	4.22492	0.867771	0.944689	PCAvsCtrl
SARO_RS06875	-0.414914	8.66978	0.0739496	0.623462	PCAvsCtrl
SARO_RS06880	-0.24111	8.85983	0.275609	0.64783	PCAvsCtrl
SARO_RS06890	-0.14168	7.76751	0.34657	0.685366	PCAvsCtrl
SARO_RS06895	0.0735357	7.67875	0.777061	0.898079	PCAvsCtrl
SARO_RS06910	-0.157968	10.0861	0.566905	0.784412	PCAvsCtrl
SARO_RS06925	-0.347347	6.95847	0.0995543	0.623462	PCAvsCtrl
SARO_RS06930	-0.523159	4.98354	0.224365	0.629466	PCAvsCtrl
SARO_RS06950	0.449112	5.18735	0.0551397	0.623462	PCAvsCtrl
SARO_RS06955	-0.707189	1.35038	0.240322	0.634287	PCAvsCtrl
SARO_RS06960	-0.233825	7.45602	0.170003	0.628453	PCAvsCtrl
SARO_RS06965	-0.0910326	6.97409	0.588531	0.794924	PCAvsCtrl
SARO_RS06970	-0.0643832	9.19506	0.664298	0.836827	PCAvsCtrl
SARO_RS06975	0.165634	6.25986	0.396589	0.706452	PCAvsCtrl
SARO_RS06980	0.0840757	6.15499	0.672598	0.840888	PCAvsCtrl
SARO_RS06985	0.328994	7.09647	0.178172	0.628453	PCAvsCtrl
SARO_RS07000	-0.234838	4.38462	0.351686	0.688738	PCAvsCtrl
SARO_RS07010	-0.349356	10.0621	0.412243	0.709765	PCAvsCtrl
SARO_RS07015	-0.257638	7.86025	0.244469	0.639346	PCAvsCtrl
SARO_RS07020	0.14904	7.34019	0.464988	0.734318	PCAvsCtrl
SARO_RS07025	-0.123307	5.62223	0.611117	0.811074	PCAvsCtrl
SARO_RS07030	-0.144333	6.65553	0.425222	0.713536	PCAvsCtrl
SARO_RS07035	-0.329695	9.24193	0.191879	0.628453	PCAvsCtrl
SARO_RS07040	-0.268716	10.2307	0.255742	0.6417	PCAvsCtrl
SARO_RS07045	-0.0606725	10.1441	0.769852	0.894989	PCAvsCtrl
SARO_RS07055	-0.49828	10.6133	0.0929673	0.623462	PCAvsCtrl
SARO_RS07060	-0.283726	10.5889	0.384852	0.704851	PCAvsCtrl
SARO_RS07065	-0.418626	10.0104	0.0283767	0.623462	PCAvsCtrl
SARO_RS07070	-0.501299	10.7921	0.0344767	0.623462	PCAvsCtrl
SARO_RS07075	-0.266566	8.52122	0.324658	0.67445	PCAvsCtrl
SARO_RS07080	-0.00571635	6.93872	0.99266	1	PCAvsCtrl
SARO_RS07085	-0.11233	6.33421	0.765827	0.89297	PCAvsCtrl
SARO_RS07090	-0.315159	12.3042	0.294904	0.662871	PCAvsCtrl
SARO_RS07100	-0.65748	11.3552	0.109179	0.623462	PCAvsCtrl
SARO_RS07105	0.668397	4.00498	0.0421632	0.623462	PCAvsCtrl
SARO_RS07110	0.647516	3.40046	0.187375	0.628453	PCAvsCtrl
SARO_RS07120	-0.263325	6.66521	0.466231	0.735746	PCAvsCtrl
SARO_RS07125	-0.0397642	7.14904	0.803505	0.907863	PCAvsCtrl
SARO_RS07130	0.124456	7.60511	0.418225	0.709765	PCAvsCtrl
SARO_RS07135	-0.35032	2.85696	0.427615	0.714513	PCAvsCtrl
SARO_RS07140	0.240436	7.26721	0.481945	0.7445	PCAvsCtrl
SARO_RS07145	-0.0946789	6.34142	0.51954	0.759681	PCAvsCtrl
SARO_RS07150	0.0294296	5.98061	0.877412	0.94874	PCAvsCtrl
SARO_RS07165	-0.026381	9.79051	0.929184	0.977479	PCAvsCtrl
SARO_RS07170	-0.273194	5.29421	0.469999	0.73808	PCAvsCtrl
SARO_RS07175	0.279493	6.55147	0.21948	0.629466	PCAvsCtrl
SARO_RS07180	0.146518	6.99541	0.41869	0.709765	PCAvsCtrl
SARO_RS07185	0.133208	6.89722	0.489614	0.745775	PCAvsCtrl
SARO_RS07190	-0.461093	5.55697	0.136022	0.623462	PCAvsCtrl
SARO_RS07195	-0.226152	8.03916	0.265552	0.64442	PCAvsCtrl
SARO_RS07200	-0.474952	9.17965	0.177156	0.628453	PCAvsCtrl
SARO_RS07205	-0.954649	9.33225	0.123832	0.623462	PCAvsCtrl
SARO_RS07210	0.191957	4.28705	0.412942	0.709765	PCAvsCtrl
SARO_RS07215	-0.354636	4.15669	0.240051	0.634287	PCAvsCtrl
SARO_RS07220	-0.130349	6.57344	0.70125	0.856521	PCAvsCtrl
SARO_RS07225	-0.31621	5.31451	0.211545	0.628453	PCAvsCtrl
SARO_RS07230	-0.0159973	8.29863	0.915403	0.96657	PCAvsCtrl
SARO_RS07235	-0.289079	8.52214	0.324868	0.67445	PCAvsCtrl
SARO_RS07240	-0.489528	7.37643	0.244812	0.639346	PCAvsCtrl
SARO_RS07245	-0.204126	6.54948	0.339471	0.679693	PCAvsCtrl
SARO_RS07250	-0.0999666	7.96463	0.649693	0.832579	PCAvsCtrl
SARO_RS07255	-0.283294	4.05041	0.409866	0.709765	PCAvsCtrl
SARO_RS07260	-0.199496	5.70263	0.579162	0.790618	PCAvsCtrl
SARO_RS07265	-0.547036	1.85145	0.432407	0.717051	PCAvsCtrl
SARO_RS07270	1.64887	3.47772	0.0486314	0.623462	PCAvsCtrl
SARO_RS07275	0.841396	1.74133	0.403585	0.708527	PCAvsCtrl
SARO_RS07285	0.710913	5.12383	0.020709	0.623462	PCAvsCtrl
SARO_RS07295	0.88484	3.61148	0.133263	0.623462	PCAvsCtrl
SARO_RS07310	0.394117	3.6273	0.128153	0.623462	PCAvsCtrl
SARO_RS07315	0.00512765	2.99766	0.988172	1	PCAvsCtrl
SARO_RS07330	0.106516	3.48372	0.74938	0.884233	PCAvsCtrl
SARO_RS07335	0.562974	2.9318	0.337685	0.679693	PCAvsCtrl
SARO_RS07340	0.248723	4.05875	0.343836	0.682681	PCAvsCtrl
SARO_RS07345	0.896102	3.80462	0.0524838	0.623462	PCAvsCtrl
SARO_RS07350	-0.399736	4.00501	0.490334	0.745775	PCAvsCtrl
SARO_RS07355	0.0153594	3.53422	0.954629	0.987475	PCAvsCtrl
SARO_RS07360	-0.241173	7.86673	0.60366	0.806836	PCAvsCtrl
SARO_RS07365	-0.419218	6.25722	0.27237	0.64608	PCAvsCtrl
SARO_RS07370	-0.324228	5.92228	0.315178	0.673988	PCAvsCtrl
SARO_RS07375	-0.55016	7.91996	0.268616	0.644645	PCAvsCtrl
SARO_RS07380	-0.287944	2.99506	0.632294	0.820575	PCAvsCtrl
SARO_RS07385	0.412475	0.365921	0.572937	0.787288	PCAvsCtrl
SARO_RS07395	-0.227571	6.90675	0.612871	0.812315	PCAvsCtrl
SARO_RS07400	-0.218348	5.53559	0.561471	0.780281	PCAvsCtrl
SARO_RS07405	-0.125803	5.63886	0.585107	0.793816	PCAvsCtrl
SARO_RS07415	-0.46134	6.01965	0.215451	0.628453	PCAvsCtrl
SARO_RS07420	-0.31953	5.79443	0.380909	0.702211	PCAvsCtrl
SARO_RS07425	-0.140094	6.16956	0.518402	0.759136	PCAvsCtrl
SARO_RS07430	-0.609981	2.30615	0.485769	0.745698	PCAvsCtrl
SARO_RS07435	-0.495456	5.47359	0.26857	0.644645	PCAvsCtrl
SARO_RS07450	0.790314	0.964044	0.214738	0.628453	PCAvsCtrl
SARO_RS07455	-0.454577	5.71009	0.449912	0.724995	PCAvsCtrl
SARO_RS07460	0.0192695	4.51831	0.955167	0.987475	PCAvsCtrl
SARO_RS07465	0.193672	6.04372	0.503624	0.751374	PCAvsCtrl
SARO_RS07480	-0.793892	3.55092	0.174855	0.628453	PCAvsCtrl
SARO_RS07485	-0.217429	3.10317	0.701143	0.856521	PCAvsCtrl
SARO_RS07490	-0.071973	6.08796	0.882063	0.950598	PCAvsCtrl
SARO_RS07495	0.364585	-1.00823	0.6801	0.845848	PCAvsCtrl
SARO_RS07500	-0.253947	2.57513	0.621695	0.815357	PCAvsCtrl
SARO_RS07505	-0.331098	6.6054	0.186381	0.628453	PCAvsCtrl
SARO_RS07510	-0.389405	6.35067	0.17387	0.628453	PCAvsCtrl
SARO_RS07515	-0.419119	5.88619	0.304192	0.670677	PCAvsCtrl
SARO_RS07520	-0.46059	6.70087	0.117652	0.623462	PCAvsCtrl
SARO_RS07525	-0.328346	4.26351	0.521532	0.760351	PCAvsCtrl
SARO_RS07530	-0.321297	6.26221	0.292603	0.662871	PCAvsCtrl
SARO_RS07540	0.21533	3.79473	0.619751	0.81517	PCAvsCtrl
SARO_RS07545	-0.450038	3.66095	0.210124	0.628453	PCAvsCtrl
SARO_RS07550	-0.338141	4.00935	0.458331	0.728365	PCAvsCtrl
SARO_RS07555	-0.749755	3.75461	0.178295	0.628453	PCAvsCtrl
SARO_RS07560	-0.594822	5.5139	0.23395	0.631221	PCAvsCtrl
SARO_RS07565	-0.316694	4.31115	0.535311	0.768237	PCAvsCtrl
SARO_RS07570	-0.181234	5.8282	0.333803	0.679693	PCAvsCtrl
SARO_RS07580	-0.49196	8.85869	0.283585	0.656375	PCAvsCtrl
SARO_RS07585	-0.563784	3.15811	0.393969	0.705251	PCAvsCtrl
SARO_RS07590	-0.217558	2.33822	0.661882	0.836473	PCAvsCtrl
SARO_RS07600	-0.378209	5.00456	0.260427	0.64442	PCAvsCtrl
SARO_RS07605	0.131838	1.08677	0.801983	0.907694	PCAvsCtrl
SARO_RS07610	-0.248506	3.42982	0.591649	0.796697	PCAvsCtrl
SARO_RS07615	-0.256249	2.87295	0.473258	0.739722	PCAvsCtrl
SARO_RS07620	-0.0199752	2.29793	0.969464	0.994407	PCAvsCtrl
SARO_RS07625	-0.341394	4.48889	0.358566	0.691886	PCAvsCtrl
SARO_RS07630	-0.502341	4.3247	0.354538	0.6891	PCAvsCtrl
SARO_RS07635	-0.2949	4.3534	0.454621	0.727125	PCAvsCtrl
SARO_RS07640	-0.0888215	4.39405	0.849171	0.933662	PCAvsCtrl
SARO_RS07645	-0.0722109	0.76923	0.915684	0.966609	PCAvsCtrl
SARO_RS07650	-0.108007	3.90513	0.783629	0.900448	PCAvsCtrl
SARO_RS07655	-0.128927	3.32587	0.777229	0.898079	PCAvsCtrl
SARO_RS07670	-0.211146	3.24405	0.559911	0.77963	PCAvsCtrl
SARO_RS07675	1.14634	2.69304	0.0600765	0.623462	PCAvsCtrl
SARO_RS07680	-1.03297	0.113786	0.212537	0.628453	PCAvsCtrl
SARO_RS07685	0.00780667	4.7473	0.978968	0.998384	PCAvsCtrl
SARO_RS07690	0.0262846	3.20298	0.946107	0.984862	PCAvsCtrl
SARO_RS07695	-0.325463	2.14237	0.425806	0.713536	PCAvsCtrl
SARO_RS07700	0.177875	2.86516	0.740805	0.878461	PCAvsCtrl
SARO_RS07705	-0.0473391	4.01999	0.858408	0.940173	PCAvsCtrl
SARO_RS07710	0.541894	3.03933	0.140643	0.623462	PCAvsCtrl
SARO_RS07715	0.637419	2.58854	0.279751	0.652875	PCAvsCtrl
SARO_RS07720	-0.570289	4.90757	0.215436	0.628453	PCAvsCtrl
SARO_RS07725	0.777711	3.09532	0.0759075	0.623462	PCAvsCtrl
SARO_RS07730	0.384733	2.95906	0.503651	0.751374	PCAvsCtrl
SARO_RS07740	0.670359	2.62526	0.430566	0.715865	PCAvsCtrl
SARO_RS07745	-0.442677	3.57435	0.205749	0.628453	PCAvsCtrl
SARO_RS07750	-0.140643	4.7099	0.69032	0.851791	PCAvsCtrl
SARO_RS07755	-0.304551	2.20242	0.528769	0.76472	PCAvsCtrl
SARO_RS07760	0.532718	1.15764	0.557199	0.778644	PCAvsCtrl
SARO_RS07765	0.582846	1.63129	0.515323	0.75783	PCAvsCtrl
SARO_RS07775	0.10895	3.97192	0.705677	0.858017	PCAvsCtrl
SARO_RS07780	-0.0768345	5.37392	0.824003	0.920748	PCAvsCtrl
SARO_RS07785	-0.150892	3.80932	0.688153	0.851272	PCAvsCtrl
SARO_RS07790	-0.121637	3.92018	0.606483	0.807897	PCAvsCtrl
SARO_RS07795	0.40542	3.92083	0.171131	0.628453	PCAvsCtrl
SARO_RS07800	0.0862805	4.95121	0.827781	0.922078	PCAvsCtrl
SARO_RS07805	-0.0801511	3.48092	0.783778	0.900448	PCAvsCtrl
SARO_RS07810	-0.002157	3.99868	0.992917	1	PCAvsCtrl
SARO_RS07815	0.562547	2.62204	0.259249	0.64442	PCAvsCtrl
SARO_RS07820	1.15047	3.13998	0.166057	0.628453	PCAvsCtrl
SARO_RS07825	0.243332	3.02942	0.49114	0.745775	PCAvsCtrl
SARO_RS07830	0.457055	3.93076	0.0883607	0.623462	PCAvsCtrl
SARO_RS07835	1.34379	2.21403	0.129027	0.623462	PCAvsCtrl
SARO_RS07840	1.92421	1.89631	0.0387867	0.623462	PCAvsCtrl
SARO_RS07845	-0.447889	4.74473	0.391567	0.705251	PCAvsCtrl
SARO_RS07850	-0.154666	2.33541	0.681427	0.846464	PCAvsCtrl
SARO_RS07855	-0.0568116	3.28414	0.861053	0.942252	PCAvsCtrl
SARO_RS07860	0.594655	3.53565	0.0672174	0.623462	PCAvsCtrl
SARO_RS07865	0.0950337	3.9949	0.730356	0.873256	PCAvsCtrl
SARO_RS07870	-0.0795101	3.25682	0.801049	0.907694	PCAvsCtrl
SARO_RS07875	1.07297	3.17329	0.0828043	0.623462	PCAvsCtrl
SARO_RS07880	0.129938	1.88021	0.79149	0.903032	PCAvsCtrl
SARO_RS07885	-0.681703	2.47502	0.128129	0.623462	PCAvsCtrl
SARO_RS07890	-1.309	2.06516	0.134647	0.623462	PCAvsCtrl
SARO_RS07895	0.84583	5.07786	0.146394	0.627769	PCAvsCtrl
SARO_RS07900	0.391287	5.42552	0.163048	0.628453	PCAvsCtrl
SARO_RS07910	0.0654473	6.03825	0.658554	0.835057	PCAvsCtrl
SARO_RS07915	0.659829	4.25659	0.0393594	0.623462	PCAvsCtrl
SARO_RS07920	-0.0902334	3.83258	0.789417	0.902311	PCAvsCtrl
SARO_RS07930	-0.738758	0.741797	0.165879	0.628453	PCAvsCtrl
SARO_RS07935	0.135687	3.36647	0.697061	0.854163	PCAvsCtrl
SARO_RS07940	0.799149	4.3325	0.0810824	0.623462	PCAvsCtrl
SARO_RS07945	0.349175	3.97543	0.317392	0.673988	PCAvsCtrl
SARO_RS07950	0.895969	3.77004	0.05826	0.623462	PCAvsCtrl
SARO_RS07955	-0.066306	5.31326	0.751331	0.88484	PCAvsCtrl
SARO_RS07960	0.602453	5.06968	0.194634	0.628453	PCAvsCtrl
SARO_RS07965	0.047553	7.44785	0.794791	0.903938	PCAvsCtrl
SARO_RS07970	-0.140902	4.18984	0.673144	0.840888	PCAvsCtrl
SARO_RS07975	0.689892	4.04928	0.0556124	0.623462	PCAvsCtrl
SARO_RS07980	0.713237	3.39233	0.18666	0.628453	PCAvsCtrl
SARO_RS07985	0.230518	4.86675	0.460696	0.730448	PCAvsCtrl
SARO_RS07995	0.977407	4.37979	0.112018	0.623462	PCAvsCtrl
SARO_RS08000	1.51005	1.88909	0.0916222	0.623462	PCAvsCtrl
SARO_RS08005	1.50535	4.00436	0.0477569	0.623462	PCAvsCtrl
SARO_RS08010	1.418	1.17783	0.155251	0.628453	PCAvsCtrl
SARO_RS08015	-0.0281164	5.43264	0.870219	0.945023	PCAvsCtrl
SARO_RS08020	0.346938	6.24372	0.296184	0.662871	PCAvsCtrl
SARO_RS08025	0.0414325	4.89541	0.828406	0.922078	PCAvsCtrl
SARO_RS08030	0.0515949	5.6306	0.856746	0.938612	PCAvsCtrl
SARO_RS08035	-0.00364164	6.28592	0.985763	1	PCAvsCtrl
SARO_RS08040	0.179182	5.73969	0.323204	0.673988	PCAvsCtrl
SARO_RS08045	0.259231	4.06093	0.352317	0.688833	PCAvsCtrl
SARO_RS08050	0.338857	3.81143	0.204346	0.628453	PCAvsCtrl
SARO_RS08055	0.0925879	4.76797	0.699091	0.855426	PCAvsCtrl
SARO_RS08060	0.475464	3.52127	0.0563151	0.623462	PCAvsCtrl
SARO_RS08065	0.029613	5.68459	0.881009	0.949976	PCAvsCtrl
SARO_RS08070	-0.10794	5.20536	0.692618	0.852502	PCAvsCtrl
SARO_RS08075	0.174455	5.60114	0.42448	0.71322	PCAvsCtrl
SARO_RS08080	-0.05266	7.30593	0.89959	0.958805	PCAvsCtrl
SARO_RS08085	0.0163343	2.21998	0.967355	0.993913	PCAvsCtrl
SARO_RS08095	0.190493	3.15787	0.637024	0.823878	PCAvsCtrl
SARO_RS08105	1.9538	1.56777	0.120903	0.623462	PCAvsCtrl
SARO_RS08115	-0.313527	3.39078	0.386704	0.705117	PCAvsCtrl
SARO_RS08120	0.211711	2.4935	0.615724	0.813302	PCAvsCtrl
SARO_RS08125	1.01783	2.64595	0.166438	0.628453	PCAvsCtrl
SARO_RS08130	1.30209	3.6939	0.111937	0.623462	PCAvsCtrl
SARO_RS08135	1.19185	3.48456	0.128057	0.623462	PCAvsCtrl
SARO_RS08145	0.409005	2.18373	0.451832	0.725675	PCAvsCtrl
SARO_RS08150	0.205406	3.21572	0.575356	0.787371	PCAvsCtrl
SARO_RS08155	-0.274815	4.96316	0.509154	0.755636	PCAvsCtrl
SARO_RS08160	-0.961787	2.96629	0.0559046	0.623462	PCAvsCtrl
SARO_RS08165	-0.167958	7.55949	0.5571	0.778644	PCAvsCtrl
SARO_RS08170	-0.441098	6.68197	0.0429435	0.623462	PCAvsCtrl
SARO_RS08175	0.0234148	6.0441	0.944203	0.984403	PCAvsCtrl
SARO_RS08180	-0.339399	7.60375	0.398517	0.707373	PCAvsCtrl
SARO_RS08185	-0.256248	8.98793	0.439965	0.720088	PCAvsCtrl
SARO_RS08195	0.00100117	5.64003	0.996419	1	PCAvsCtrl
SARO_RS08200	-0.450562	7.91114	0.16857	0.628453	PCAvsCtrl
SARO_RS08205	-0.321124	6.09145	0.40869	0.709765	PCAvsCtrl
SARO_RS08210	-0.322233	3.84334	0.299923	0.665805	PCAvsCtrl
SARO_RS08215	0.0644808	4.41806	0.835695	0.925517	PCAvsCtrl
SARO_RS08220	0.440971	4.72849	0.157769	0.628453	PCAvsCtrl
SARO_RS08225	0.034401	5.49089	0.875767	0.94817	PCAvsCtrl
SARO_RS08230	-0.331115	4.09117	0.560785	0.780281	PCAvsCtrl
SARO_RS08235	0.568375	5.95252	0.0462618	0.623462	PCAvsCtrl
SARO_RS08240	0.137295	5.70531	0.393934	0.705251	PCAvsCtrl
SARO_RS08245	-0.180414	5.34853	0.623317	0.816809	PCAvsCtrl
SARO_RS08250	0.249908	5.54243	0.197748	0.628453	PCAvsCtrl
SARO_RS08255	1.02295	3.64133	0.0530265	0.623462	PCAvsCtrl
SARO_RS08260	0.12192	8.91134	0.694739	0.85352	PCAvsCtrl
SARO_RS08265	-0.0117668	3.61552	0.970299	0.994407	PCAvsCtrl
SARO_RS08270	0.565007	3.25374	0.287008	0.658531	PCAvsCtrl
SARO_RS08275	0.00195034	5.04151	0.992065	1	PCAvsCtrl
SARO_RS08280	0.370834	7.73872	0.271897	0.64608	PCAvsCtrl
SARO_RS08285	0.101513	10.0815	0.655701	0.834894	PCAvsCtrl
SARO_RS08290	0.01494	7.29311	0.960095	0.989539	PCAvsCtrl
SARO_RS08300	-0.568311	8.04975	0.0525534	0.623462	PCAvsCtrl
SARO_RS08305	0.0543137	7.66997	0.817314	0.915899	PCAvsCtrl
SARO_RS08315	-0.36476	7.95824	0.0463991	0.623462	PCAvsCtrl
SARO_RS08320	-0.704103	8.90915	0.0233923	0.623462	PCAvsCtrl
SARO_RS08325	-0.317584	7.445	0.370623	0.694991	PCAvsCtrl
SARO_RS08330	0.313441	7.52203	0.097025	0.623462	PCAvsCtrl
SARO_RS08335	0.118466	-0.0694177	0.893557	0.956229	PCAvsCtrl
SARO_RS08340	-0.0141549	6.39452	0.950786	0.985597	PCAvsCtrl
SARO_RS08345	-0.362305	5.43485	0.0925273	0.623462	PCAvsCtrl
SARO_RS08350	0.283272	7.3282	0.418576	0.709765	PCAvsCtrl
SARO_RS08355	0.765153	4.74516	0.0364722	0.623462	PCAvsCtrl
SARO_RS08360	0.490239	7.57912	0.0875288	0.623462	PCAvsCtrl
SARO_RS08365	-0.17589	9.35361	0.554253	0.776949	PCAvsCtrl
SARO_RS08370	0.105726	7.63309	0.561247	0.780281	PCAvsCtrl
SARO_RS08375	1.03067	3.24132	0.158855	0.628453	PCAvsCtrl
SARO_RS08380	-0.156897	5.85486	0.546414	0.774428	PCAvsCtrl
SARO_RS08385	-0.0830751	6.71504	0.627729	0.818629	PCAvsCtrl
SARO_RS08390	0.389558	5.95565	0.0412299	0.623462	PCAvsCtrl
SARO_RS08395	0.101261	6.32334	0.510834	0.756714	PCAvsCtrl
SARO_RS08400	-0.0247728	10.2133	0.946697	0.984862	PCAvsCtrl
SARO_RS08405	0.522237	4.49244	0.160212	0.628453	PCAvsCtrl
SARO_RS08410	0.320312	2.69608	0.629221	0.819409	PCAvsCtrl
SARO_RS08415	0.483029	4.86287	0.0948659	0.623462	PCAvsCtrl
SARO_RS08420	0.205377	4.35243	0.322856	0.673988	PCAvsCtrl
SARO_RS08425	0.440912	2.94029	0.0992354	0.623462	PCAvsCtrl
SARO_RS08435	-0.840031	3.11182	0.0717706	0.623462	PCAvsCtrl
SARO_RS08440	-0.233647	5.27991	0.514733	0.75783	PCAvsCtrl
SARO_RS08445	0.565312	5.65137	0.153421	0.628244	PCAvsCtrl
SARO_RS08450	1.07222	3.5291	0.0305813	0.623462	PCAvsCtrl
SARO_RS08455	0.454449	4.97451	0.0309046	0.623462	PCAvsCtrl
SARO_RS08460	0.180948	4.31538	0.430252	0.715865	PCAvsCtrl
SARO_RS08465	0.765842	3.54585	0.0982108	0.623462	PCAvsCtrl
SARO_RS08470	0.886028	3.45384	0.011934	0.623462	PCAvsCtrl
SARO_RS08475	0.331171	6.92378	0.287064	0.658531	PCAvsCtrl
SARO_RS08480	0.655509	6.34225	0.0330364	0.623462	PCAvsCtrl
SARO_RS08485	0.486255	5.9518	0.0373298	0.623462	PCAvsCtrl
SARO_RS08490	0.507729	3.65335	0.160868	0.628453	PCAvsCtrl
SARO_RS08505	0.00352814	1.38442	0.994421	1	PCAvsCtrl
SARO_RS08510	-0.236927	1.026	0.723133	0.868504	PCAvsCtrl
SARO_RS08515	1.6856	2.92479	0.106678	0.623462	PCAvsCtrl
SARO_RS08520	0.241624	4.03139	0.322544	0.673988	PCAvsCtrl
SARO_RS08525	0.0384179	6.62143	0.88829	0.954972	PCAvsCtrl
SARO_RS08530	0.0855758	7.54682	0.533349	0.767607	PCAvsCtrl
SARO_RS08535	0.0632461	5.15194	0.83563	0.925517	PCAvsCtrl
SARO_RS08540	-0.294426	6.2647	0.263508	0.64442	PCAvsCtrl
SARO_RS08545	0.0407068	7.6091	0.792881	0.903149	PCAvsCtrl
SARO_RS08550	0.0917603	6.93558	0.603113	0.806658	PCAvsCtrl
SARO_RS08555	0.15719	4.88748	0.586047	0.793852	PCAvsCtrl
SARO_RS08560	0.2455	7.1709	0.280374	0.653109	PCAvsCtrl
SARO_RS08570	0.184529	5.8671	0.544269	0.773045	PCAvsCtrl
SARO_RS08575	0.076301	6.70514	0.710545	0.860419	PCAvsCtrl
SARO_RS08580	0.797105	6.96448	0.116462	0.623462	PCAvsCtrl
SARO_RS08585	-0.0536038	7.77514	0.793055	0.903149	PCAvsCtrl
SARO_RS08590	-0.10898	7.30967	0.561165	0.780281	PCAvsCtrl
SARO_RS08600	1.98363	8.32964	0.0143788	0.623462	PCAvsCtrl
SARO_RS08605	0.143575	7.91631	0.382948	0.703222	PCAvsCtrl
SARO_RS08610	-0.0200047	7.50571	0.912139	0.965709	PCAvsCtrl
SARO_RS08615	-0.0250161	5.7806	0.937119	0.980124	PCAvsCtrl
SARO_RS08620	-0.652327	6.10353	0.103352	0.623462	PCAvsCtrl
SARO_RS08625	-0.265945	4.90106	0.367909	0.694101	PCAvsCtrl
SARO_RS08630	-0.000752087	5.65992	0.99661	1	PCAvsCtrl
SARO_RS08635	0.870033	4.60456	0.0249299	0.623462	PCAvsCtrl
SARO_RS08645	0.26884	6.92078	0.102031	0.623462	PCAvsCtrl
SARO_RS08650	-0.380931	6.87967	0.0768925	0.623462	PCAvsCtrl
SARO_RS08655	0.21879	8.53169	0.239726	0.634287	PCAvsCtrl
SARO_RS08660	0.284888	7.76898	0.150089	0.628244	PCAvsCtrl
SARO_RS08665	-0.217609	5.25777	0.68179	0.846529	PCAvsCtrl
SARO_RS08670	-0.472339	8.80309	0.273477	0.646402	PCAvsCtrl
SARO_RS08675	-0.425373	5.98423	0.00987213	0.623462	PCAvsCtrl
SARO_RS08680	0.9139	3.25971	0.246563	0.640209	PCAvsCtrl
SARO_RS08685	1.16496	2.49409	0.103419	0.623462	PCAvsCtrl
SARO_RS08695	0.242573	5.35994	0.355655	0.690194	PCAvsCtrl
SARO_RS08700	-0.00480455	7.81767	0.970791	0.994593	PCAvsCtrl
SARO_RS08705	0.142833	6.01679	0.374927	0.696644	PCAvsCtrl
SARO_RS08710	0.314213	4.79587	0.345277	0.684705	PCAvsCtrl
SARO_RS08715	-0.219777	4.20626	0.388374	0.705117	PCAvsCtrl
SARO_RS08720	0.400426	6.64708	0.392665	0.705251	PCAvsCtrl
SARO_RS08725	0.205998	5.70926	0.548806	0.776166	PCAvsCtrl
SARO_RS08740	-0.0943419	11.3053	0.562869	0.781555	PCAvsCtrl
SARO_RS08755	-0.0432538	5.73337	0.824711	0.920748	PCAvsCtrl
SARO_RS08760	-0.0718346	7.58052	0.5818	0.792199	PCAvsCtrl
SARO_RS08765	0.294825	6.62746	0.39269	0.705251	PCAvsCtrl
SARO_RS08770	-0.234489	10.4808	0.196339	0.628453	PCAvsCtrl
SARO_RS08775	0.428349	7.78476	0.282857	0.656375	PCAvsCtrl
SARO_RS08780	0.138345	6.70869	0.457793	0.728365	PCAvsCtrl
SARO_RS08785	-0.250502	6.42498	0.350311	0.688738	PCAvsCtrl
SARO_RS08790	0.192547	6.1869	0.493033	0.745775	PCAvsCtrl
SARO_RS08795	-0.0364243	10.2195	0.798185	0.905979	PCAvsCtrl
SARO_RS08800	-0.152113	9.58751	0.376677	0.698587	PCAvsCtrl
SARO_RS08805	-0.0270526	7.73998	0.894163	0.95662	PCAvsCtrl
SARO_RS08810	0.182964	6.33796	0.225094	0.629466	PCAvsCtrl
SARO_RS08815	-0.283399	7.78768	0.441753	0.720439	PCAvsCtrl
SARO_RS08820	0.110784	7.72786	0.588419	0.794924	PCAvsCtrl
SARO_RS08825	-0.171617	9.54987	0.310586	0.673988	PCAvsCtrl
SARO_RS08830	-0.268614	6.17938	0.147145	0.627769	PCAvsCtrl
SARO_RS08835	-0.266982	8.70164	0.251357	0.640209	PCAvsCtrl
SARO_RS08840	0.16354	5.76707	0.481597	0.744252	PCAvsCtrl
SARO_RS08845	-0.117649	3.87243	0.64594	0.831526	PCAvsCtrl
SARO_RS08850	-0.299439	4.25813	0.471121	0.73871	PCAvsCtrl
SARO_RS08855	-0.294222	6.45274	0.514543	0.75783	PCAvsCtrl
SARO_RS08860	0.156025	8.21649	0.301319	0.666812	PCAvsCtrl
SARO_RS08865	0.0935449	7.20107	0.539851	0.76925	PCAvsCtrl
SARO_RS08870	-0.143679	5.11478	0.678748	0.845173	PCAvsCtrl
SARO_RS08875	0.106585	3.24825	0.829968	0.922264	PCAvsCtrl
SARO_RS08885	0.32377	3.82534	0.30843	0.673601	PCAvsCtrl
SARO_RS08890	0.646559	2.21725	0.499403	0.748727	PCAvsCtrl
SARO_RS08905	0.310297	8.98804	0.157556	0.628453	PCAvsCtrl
SARO_RS08910	0.405563	5.82583	0.207139	0.628453	PCAvsCtrl
SARO_RS08915	-0.296462	10.3334	0.218807	0.629466	PCAvsCtrl
SARO_RS08920	0.135577	5.57499	0.489901	0.745775	PCAvsCtrl
SARO_RS08925	-0.191927	4.9386	0.33498	0.679693	PCAvsCtrl
SARO_RS08930	-0.159508	9.68266	0.233214	0.631221	PCAvsCtrl
SARO_RS08935	0.110413	5.4748	0.710411	0.860419	PCAvsCtrl
SARO_RS08940	0.538368	6.65327	0.218971	0.629466	PCAvsCtrl
SARO_RS08945	0.263411	6.8645	0.402528	0.707814	PCAvsCtrl
SARO_RS08950	0.218839	5.02289	0.41117	0.709765	PCAvsCtrl
SARO_RS08955	0.057134	4.56807	0.810024	0.912111	PCAvsCtrl
SARO_RS08960	-0.676853	9.72268	0.0976467	0.623462	PCAvsCtrl
SARO_RS08965	-0.536769	6.51443	0.0150829	0.623462	PCAvsCtrl
SARO_RS08975	0.279867	5.98916	0.0826145	0.623462	PCAvsCtrl
SARO_RS08980	-0.531882	9.76817	0.108804	0.623462	PCAvsCtrl
SARO_RS08985	-0.12313	2.86759	0.759217	0.889753	PCAvsCtrl
SARO_RS08990	-0.0569681	3.15295	0.855685	0.937858	PCAvsCtrl
SARO_RS09000	0.292999	6.80166	0.116633	0.623462	PCAvsCtrl
SARO_RS09005	0.49812	5.90666	0.130767	0.623462	PCAvsCtrl
SARO_RS09020	0.405219	3.96443	0.253572	0.640209	PCAvsCtrl
SARO_RS09030	-0.337807	9.39379	0.144158	0.625611	PCAvsCtrl
SARO_RS09035	-0.179568	7.03919	0.223731	0.629466	PCAvsCtrl
SARO_RS09040	-0.128748	7.85177	0.538167	0.768782	PCAvsCtrl
SARO_RS09055	-0.32857	9.50744	0.132549	0.623462	PCAvsCtrl
SARO_RS09060	-0.236385	8.5604	0.164591	0.628453	PCAvsCtrl
SARO_RS09065	0.27607	5.74262	0.147938	0.627769	PCAvsCtrl
SARO_RS09070	0.174429	3.98255	0.561558	0.780281	PCAvsCtrl
SARO_RS09075	0.179335	4.98755	0.607346	0.808141	PCAvsCtrl
SARO_RS09080	0.10038	5.36554	0.739617	0.878379	PCAvsCtrl
SARO_RS09085	0.00941223	5.28049	0.976664	0.997405	PCAvsCtrl
SARO_RS09090	-0.431535	7.05068	0.0838458	0.623462	PCAvsCtrl
SARO_RS09100	-0.22179	5.32067	0.466263	0.735746	PCAvsCtrl
SARO_RS09105	0.0764583	7.95721	0.803339	0.907863	PCAvsCtrl
SARO_RS09110	-0.97024	4.02825	0.0181268	0.623462	PCAvsCtrl
SARO_RS09115	-1.11466	5.20727	0.00045321	0.0946255	PCAvsCtrl
SARO_RS09120	-1.81628	7.29247	4.04e-06	0.0012316	PCAvsCtrl
SARO_RS09125	-1.81527	9.47512	1.35e-05	0.00334367	PCAvsCtrl
SARO_RS09130	-0.225797	9.15945	0.190289	0.628453	PCAvsCtrl
SARO_RS09135	-0.104331	5.87535	0.659242	0.835057	PCAvsCtrl
SARO_RS09140	-0.00227884	4.26482	0.992237	1	PCAvsCtrl
SARO_RS09145	-0.689853	3.08145	0.0231085	0.623462	PCAvsCtrl
SARO_RS09150	-1.16491	5.07761	0.00594707	0.491501	PCAvsCtrl
SARO_RS09155	-1.33887	10.6506	0.0136804	0.623462	PCAvsCtrl
SARO_RS09160	-0.516288	6.09421	0.106737	0.623462	PCAvsCtrl
SARO_RS09165	0.485379	5.02999	0.079925	0.623462	PCAvsCtrl
SARO_RS09170	-0.253681	3.19334	0.504576	0.751654	PCAvsCtrl
SARO_RS09175	-0.116696	4.59854	0.756195	0.886735	PCAvsCtrl
SARO_RS09180	-0.752297	6.41088	0.0271486	0.623462	PCAvsCtrl
SARO_RS09190	-0.510409	5.54109	0.238935	0.634005	PCAvsCtrl
SARO_RS09195	0.367214	7.63732	0.413514	0.709765	PCAvsCtrl
SARO_RS09200	0.326442	5.44028	0.12949	0.623462	PCAvsCtrl
SARO_RS09205	0.432071	5.19142	0.0417829	0.623462	PCAvsCtrl
SARO_RS09210	-0.13294	7.23254	0.574891	0.78737	PCAvsCtrl
SARO_RS09220	0.175548	7.09125	0.373462	0.695242	PCAvsCtrl
SARO_RS09225	-0.0686185	10.1921	0.643256	0.829852	PCAvsCtrl
SARO_RS09230	-0.32901	6.72418	0.149411	0.627873	PCAvsCtrl
SARO_RS09235	-0.164252	10.3	0.405876	0.708988	PCAvsCtrl
SARO_RS09240	0.0835237	5.1509	0.762291	0.892038	PCAvsCtrl
SARO_RS09245	-0.312494	7.92026	0.137814	0.623462	PCAvsCtrl
SARO_RS09250	-0.0884325	7.77299	0.577236	0.789075	PCAvsCtrl
SARO_RS09255	0.373097	5.77821	0.18068	0.628453	PCAvsCtrl
SARO_RS09260	-0.244263	7.46208	0.263244	0.64442	PCAvsCtrl
SARO_RS09270	0.0532463	7.63493	0.828331	0.922078	PCAvsCtrl
SARO_RS09275	0.0630816	8.09041	0.76413	0.892388	PCAvsCtrl
SARO_RS09280	-0.476102	2.70737	0.410782	0.709765	PCAvsCtrl
SARO_RS09285	-0.265478	6.49722	0.110269	0.623462	PCAvsCtrl
SARO_RS09290	0.127333	2.08416	0.743064	0.879134	PCAvsCtrl
SARO_RS09295	-0.239834	9.40942	0.215116	0.628453	PCAvsCtrl
SARO_RS09300	-0.0965427	7.36718	0.573905	0.787288	PCAvsCtrl
SARO_RS09305	0.684444	3.19673	0.264758	0.64442	PCAvsCtrl
SARO_RS09310	0.892692	3.65087	0.0506496	0.623462	PCAvsCtrl
SARO_RS09315	1.4196	3.69013	0.106867	0.623462	PCAvsCtrl
SARO_RS09320	0.419236	2.38405	0.403237	0.708433	PCAvsCtrl
SARO_RS09325	0.745792	3.97652	0.137719	0.623462	PCAvsCtrl
SARO_RS09330	0.537696	5.80855	0.0465314	0.623462	PCAvsCtrl
SARO_RS09335	0.526633	4.7197	0.142572	0.623462	PCAvsCtrl
SARO_RS09340	0.241879	5.12994	0.179418	0.628453	PCAvsCtrl
SARO_RS09345	0.350159	9.23067	0.146188	0.627769	PCAvsCtrl
SARO_RS09350	0.33292	8.17474	0.112296	0.623462	PCAvsCtrl
SARO_RS09355	0.391863	12.4079	0.135386	0.623462	PCAvsCtrl
SARO_RS09360	0.0376788	9.53248	0.914776	0.966411	PCAvsCtrl
SARO_RS09365	-0.161828	9.5756	0.590793	0.796355	PCAvsCtrl
SARO_RS09370	0.220176	9.1826	0.312026	0.673988	PCAvsCtrl
SARO_RS09375	0.450971	8.83655	0.0481041	0.623462	PCAvsCtrl
SARO_RS09380	0.592749	8.71462	0.017583	0.623462	PCAvsCtrl
SARO_RS09385	0.813518	7.97532	0.0437765	0.623462	PCAvsCtrl
SARO_RS09390	0.0326591	6.51532	0.899004	0.958805	PCAvsCtrl
SARO_RS09395	-0.0157597	3.67395	0.972208	0.99529	PCAvsCtrl
SARO_RS09400	0.498733	4.90731	0.423806	0.712981	PCAvsCtrl
SARO_RS09405	0.705223	5.22363	0.0739085	0.623462	PCAvsCtrl
SARO_RS09410	1.26938	-0.568525	0.200828	0.628453	PCAvsCtrl
SARO_RS09415	-0.075681	7.71746	0.656024	0.834894	PCAvsCtrl
SARO_RS09420	-0.180802	7.41636	0.7375	0.876997	PCAvsCtrl
SARO_RS09425	0.0942024	5.45424	0.592942	0.797897	PCAvsCtrl
SARO_RS09430	0.608962	4.91508	0.176305	0.628453	PCAvsCtrl
SARO_RS09435	0.120255	5.38568	0.540261	0.769445	PCAvsCtrl
SARO_RS09440	-0.125502	8.40161	0.365742	0.694101	PCAvsCtrl
SARO_RS09445	-0.319928	8.51294	0.049209	0.623462	PCAvsCtrl
SARO_RS09450	0.238139	6.40757	0.453909	0.727091	PCAvsCtrl
SARO_RS09455	-0.352149	7.94372	0.027846	0.623462	PCAvsCtrl
SARO_RS09460	-0.174087	5.69063	0.295161	0.662871	PCAvsCtrl
SARO_RS09465	-0.325058	5.95922	0.0659354	0.623462	PCAvsCtrl
SARO_RS09470	-0.574934	7.62339	0.0042818	0.424648	PCAvsCtrl
SARO_RS09475	-0.521909	8.2636	0.0101203	0.623462	PCAvsCtrl
SARO_RS09485	-0.735193	8.41479	0.00187188	0.247525	PCAvsCtrl
SARO_RS09490	-0.544259	10.339	0.00152666	0.216296	PCAvsCtrl
SARO_RS09495	-0.393873	9.04289	0.0208357	0.623462	PCAvsCtrl
SARO_RS09500	-0.28677	6.61052	0.115663	0.623462	PCAvsCtrl
SARO_RS09505	0.138927	4.07456	0.663186	0.836827	PCAvsCtrl
SARO_RS09510	0.00204994	7.38616	0.989394	1	PCAvsCtrl
SARO_RS09515	-0.314306	5.98237	0.223889	0.629466	PCAvsCtrl
SARO_RS09520	-0.253565	8.28021	0.0818264	0.623462	PCAvsCtrl
SARO_RS09525	-0.00675173	5.71457	0.975952	0.997405	PCAvsCtrl
SARO_RS09530	-0.323739	8.52448	0.156813	0.628453	PCAvsCtrl
SARO_RS09535	-0.201272	7.42028	0.376623	0.698587	PCAvsCtrl
SARO_RS09540	-0.825533	11.9275	0.305619	0.671395	PCAvsCtrl
SARO_RS09545	-0.62401	10.1079	0.374105	0.695443	PCAvsCtrl
SARO_RS09550	-0.375091	5.61681	0.318064	0.673988	PCAvsCtrl
SARO_RS09555	-0.131949	2.52854	0.781898	0.899983	PCAvsCtrl
SARO_RS09560	-0.4735	5.77651	0.431922	0.717051	PCAvsCtrl
SARO_RS09570	-0.422426	11.1087	0.0609681	0.623462	PCAvsCtrl
SARO_RS09575	-0.737621	2.54893	0.316799	0.673988	PCAvsCtrl
SARO_RS09580	-0.359498	1.42089	0.515322	0.75783	PCAvsCtrl
SARO_RS09585	-0.206206	2.98173	0.653266	0.833794	PCAvsCtrl
SARO_RS09590	-0.186317	5.07327	0.360123	0.69249	PCAvsCtrl
SARO_RS09595	-0.29235	3.57274	0.395497	0.705552	PCAvsCtrl
SARO_RS09600	-0.277005	8.00658	0.0961603	0.623462	PCAvsCtrl
SARO_RS09605	-0.283969	5.6052	0.456041	0.727339	PCAvsCtrl
SARO_RS09610	-0.342005	6.6065	0.211822	0.628453	PCAvsCtrl
SARO_RS09615	-0.120679	10.2659	0.475938	0.740701	PCAvsCtrl
SARO_RS09620	-0.070334	11.6412	0.771222	0.89562	PCAvsCtrl
SARO_RS09625	-0.448412	8.28374	0.0858172	0.623462	PCAvsCtrl
SARO_RS09635	-0.378952	5.58235	0.097838	0.623462	PCAvsCtrl
SARO_RS09640	-0.258939	7.11665	0.260393	0.64442	PCAvsCtrl
SARO_RS09645	-0.325668	7.14769	0.0605665	0.623462	PCAvsCtrl
SARO_RS09650	-0.226267	7.1392	0.253126	0.640209	PCAvsCtrl
SARO_RS09655	-0.50183	9.12227	0.174607	0.628453	PCAvsCtrl
SARO_RS09660	-0.348434	6.78831	0.209156	0.628453	PCAvsCtrl
SARO_RS09665	-0.60565	7.29237	0.177728	0.628453	PCAvsCtrl
SARO_RS09670	-0.168721	7.56856	0.653667	0.833794	PCAvsCtrl
SARO_RS09675	-0.111477	7.23185	0.721977	0.867809	PCAvsCtrl
SARO_RS09680	-0.687789	8.41803	0.138332	0.623462	PCAvsCtrl
SARO_RS09690	-0.231568	6.85183	0.483049	0.744874	PCAvsCtrl
SARO_RS09695	0	-1.48987	1	1	PCAvsCtrl
SARO_RS09700	0	-1.48987	1	1	PCAvsCtrl
SARO_RS09705	0	-1.48987	1	1	PCAvsCtrl
SARO_RS09710	-0.455714	6.91746	0.177565	0.628453	PCAvsCtrl
SARO_RS09715	-0.403853	7.61251	0.106172	0.623462	PCAvsCtrl
SARO_RS09720	-0.517276	9.30188	0.0720559	0.623462	PCAvsCtrl
SARO_RS09725	0.190634	5.92486	0.475672	0.740577	PCAvsCtrl
SARO_RS09730	0.0719071	6.16314	0.808515	0.911446	PCAvsCtrl
SARO_RS09735	-0.214856	8.0119	0.230479	0.62969	PCAvsCtrl
SARO_RS09740	-0.0512577	7.0019	0.789721	0.902311	PCAvsCtrl
SARO_RS09745	-0.115038	7.30555	0.511453	0.757064	PCAvsCtrl
SARO_RS09750	-0.709906	3.22339	0.122598	0.623462	PCAvsCtrl
SARO_RS09760	-0.473467	9.85906	0.0364952	0.623462	PCAvsCtrl
SARO_RS09765	0.207591	4.99585	0.408544	0.709765	PCAvsCtrl
SARO_RS09770	-0.0720065	8.30686	0.647039	0.831526	PCAvsCtrl
SARO_RS09775	-0.0909439	6.01993	0.591144	0.796559	PCAvsCtrl
SARO_RS09780	-0.400404	9.52445	0.0891622	0.623462	PCAvsCtrl
SARO_RS09795	-0.274195	8.80383	0.271782	0.64608	PCAvsCtrl
SARO_RS09800	0.384808	4.3287	0.195035	0.628453	PCAvsCtrl
SARO_RS09805	-0.259231	6.46272	0.450763	0.725077	PCAvsCtrl
SARO_RS09810	-0.313431	7.17957	0.104294	0.623462	PCAvsCtrl
SARO_RS09815	-0.44017	5.2817	0.185351	0.628453	PCAvsCtrl
SARO_RS09820	-0.200137	9.95748	0.221842	0.629466	PCAvsCtrl
SARO_RS09830	-0.474309	5.67719	0.118726	0.623462	PCAvsCtrl
SARO_RS09835	-0.2079	7.99218	0.247968	0.640209	PCAvsCtrl
SARO_RS09840	-0.349928	5.60811	0.0932839	0.623462	PCAvsCtrl
SARO_RS09845	-0.529613	7.65394	0.0884931	0.623462	PCAvsCtrl
SARO_RS09850	-0.651083	4.24477	0.158671	0.628453	PCAvsCtrl
SARO_RS09855	-0.0856523	5.51342	0.766358	0.89297	PCAvsCtrl
SARO_RS09865	0.194343	8.48317	0.502877	0.751374	PCAvsCtrl
SARO_RS09880	0.136031	4.87533	0.659289	0.835057	PCAvsCtrl
SARO_RS09885	-0.103471	6.57347	0.707544	0.858882	PCAvsCtrl
SARO_RS09890	-0.229645	6.81124	0.246769	0.640209	PCAvsCtrl
SARO_RS09895	-0.0892586	5.52043	0.710253	0.860419	PCAvsCtrl
SARO_RS09900	-1.01478	1.62006	0.0163608	0.623462	PCAvsCtrl
SARO_RS09905	0.221603	0.870814	0.724883	0.869096	PCAvsCtrl
SARO_RS09910	0.0964827	4.51877	0.697552	0.854163	PCAvsCtrl
SARO_RS09915	0.00770023	6.51153	0.968778	0.994407	PCAvsCtrl
SARO_RS09920	-0.447679	5.59572	0.136686	0.623462	PCAvsCtrl
SARO_RS09925	-0.209636	6.00605	0.190405	0.628453	PCAvsCtrl
SARO_RS09935	-1.40548	-0.600417	0.134587	0.623462	PCAvsCtrl
SARO_RS09945	-0.0596378	7.20606	0.700879	0.856521	PCAvsCtrl
SARO_RS09950	0.0069329	6.73908	0.990421	1	PCAvsCtrl
SARO_RS09955	-0.740885	5.57317	0.0606338	0.623462	PCAvsCtrl
SARO_RS09965	-0.0744076	6.31967	0.670138	0.839737	PCAvsCtrl
SARO_RS09970	-0.245499	7.18412	0.4284	0.714513	PCAvsCtrl
SARO_RS09975	-0.961629	3.90554	0.109812	0.623462	PCAvsCtrl
SARO_RS09980	-0.95309	5.08742	0.0117058	0.623462	PCAvsCtrl
SARO_RS09985	0.0519134	3.50214	0.874899	0.948027	PCAvsCtrl
SARO_RS09990	0.20007	7.72527	0.206262	0.628453	PCAvsCtrl
SARO_RS09995	0.218881	9.14309	0.471981	0.739049	PCAvsCtrl
SARO_RS10000	0.109495	7.11367	0.495413	0.745775	PCAvsCtrl
SARO_RS10005	-0.280487	10.7035	0.152393	0.628244	PCAvsCtrl
SARO_RS10010	0.198566	5.1321	0.734046	0.873938	PCAvsCtrl
SARO_RS10020	0.119775	8.05212	0.417218	0.709765	PCAvsCtrl
SARO_RS10025	-0.353151	5.80449	0.182492	0.628453	PCAvsCtrl
SARO_RS10030	0.0551166	5.38888	0.731483	0.873256	PCAvsCtrl
SARO_RS10050	-0.188803	7.59109	0.288536	0.658531	PCAvsCtrl
[truncated: 21,803 more rows]

## Sheet: Gene information
locus_tag	old_locus_tag	start	end	Product	Length
SARO_RS00005	Saro_0001	18	1520	chromosomal replication initiator protein DnaA	1502
SARO_RS00010	Saro_0002	1629	2423	HesA/MoeB/ThiF family protein	794
SARO_RS00015	Saro_0003	2412	3122	NAD-dependent deacylase	710
SARO_RS00020	Saro_0004	3158	3886	4-hydroxy-tetrahydrodipicolinate reductase	728
SARO_RS00025	Saro_0005	3946	5124	hypothetical protein	1178
SARO_RS00030	Saro_0006	5121	5816	endonuclease III	695
SARO_RS00035	Saro_0007	5813	6211	hypothetical protein	398
SARO_RS00040	Saro_0008	6244	7563	dicarboxylate/amino acid:cation symporter	1319
SARO_RS00045	Saro_0009	7692	8762	chorismate synthase	1070
SARO_RS00050	Saro_0010	8836	9147	antibiotic biosynthesis monooxygenase	311
SARO_RS00055	Saro_0011	9144	9491	arsenate reductase	347
SARO_RS00060	Saro_0012	9493	10056	nicotinamide riboside transporter PnuC	563
SARO_RS00065	Saro_0013	10050	10571	N-acetylglucosamine-6-phosphate deacetylase	521
SARO_RS00070	Saro_0014	10639	11079	biopolymer transporter ExbD	440
SARO_RS00075	Saro_0015	11122	11652	biopolymer transporter ExbD	530
SARO_RS00080	Saro_0016	11772	12521	MotA/TolQ/ExbB proton channel family protein	749
SARO_RS00085	Saro_0017	12595	13257	energy transducer TonB	662
SARO_RS00090	Saro_0018	13602	14504	hypothetical protein	902
SARO_RS00095	Saro_0019	14577	15884	homoserine dehydrogenase	1307
SARO_RS00100	NA	15903	16343	hypothetical protein	440
SARO_RS00105	Saro_0021	16582	17574	fructose-bisphosphatase class II	992
SARO_RS00110	Saro_0022	17872	19323	hypothetical protein	1451
SARO_RS00115	Saro_0023	19422	23705	DNA-directed RNA polymerase subunit beta'	4283
SARO_RS00120	Saro_0024	23796	27974	DNA-directed RNA polymerase subunit beta	4178
SARO_RS20050	NA	28348	28623	hypothetical protein	275
SARO_RS00130	NA	28829	29299	hypothetical protein	470
SARO_RS00135	Saro_0027	29541	30233	DUF2975 domain-containing protein	692
SARO_RS00140	Saro_0028	30233	30454	transcriptional regulator	221
SARO_RS00145	Saro_0029	30749	31261	50S ribosomal protein L10	512
SARO_RS00150	Saro_0030	31331	31702	50S ribosomal protein L7/L12	371
SARO_RS00155	Saro_0031	31788	33140	sensor histidine kinase	1352
SARO_RS20435	Saro_0032	33228	33710	cytochrome c%2C class I	482
SARO_RS00165	Saro_0033	33846	35222	MATE family efflux transporter	1376
SARO_RS00170	Saro_0034	35373	35660	molecular chaperone GroES	287
SARO_RS00175	Saro_0035	35710	37353	molecular chaperone GroEL	1643
SARO_RS00180	Saro_0036	37600	39198	hybrid sensor histidine kinase/response regulator	1598
SARO_RS00185	Saro_0037	39195	39650	N-acetyltransferase	455
SARO_RS00190	Saro_0038	39737	40942	DUF445 domain-containing protein	1205
SARO_RS00195	Saro_0039	41050	44232	AcrB/AcrD/AcrF family protein	3182
SARO_RS00200	Saro_0040	44243	45412	efflux RND transporter periplasmic adaptor subunit	1169
SARO_RS00205	Saro_0041	45711	46010	DUF1153 domain-containing protein	299
SARO_RS00210	Saro_0042	46025	46357	hypothetical protein	332
SARO_RS00215	Saro_0043	46499	47653	tRNA 2-thiouridine(34) synthase MnmA	1154
SARO_RS00220	NA	47669	47941	hypothetical protein	272
SARO_RS00225	Saro_0045	48057	49208	serine hydrolase	1151
SARO_RS00230	Saro_0046	49205	50020	PhzF family phenazine biosynthesis protein	815
SARO_RS00235	Saro_0047	50017	50994	iron transporter	977
SARO_RS00240	Saro_0048	51006	51617	pyridoxine/pyridoxamine 5'-phosphate oxidase	611
SARO_RS00245	Saro_0049	51839	52816	molecular chaperone DnaJ	977
SARO_RS00250	Saro_0050	52820	53854	YihY/virulence factor BrkB family protein	1034
SARO_RS00255	Saro_0051	53851	54654	enoyl-[acyl-carrier-protein] reductase FabI	803
SARO_RS00260	Saro_0052	54739	55320	hypothetical protein	581
SARO_RS00265	Saro_0053	55425	55937	ubiquinone biosynthesis protein UbiB	512
SARO_RS00270	Saro_0054	55939	56421	disulfide bond formation protein B	482
SARO_RS00275	Saro_0055	56435	57826	S41 family peptidase	1391
SARO_RS00280	Saro_0056	57928	59172	peptidase M23	1244
SARO_RS00285	Saro_0057	59181	59606	23S rRNA (pseudouridine(1915)-N(3))-methyltransferase RlmH	425
SARO_RS00290	Saro_0058	59701	60093	ribosome silencing factor	392
SARO_RS00295	Saro_0059	60203	60889	nicotinate-nucleotide adenylyltransferase	686
SARO_RS00300	Saro_0060	60853	62130	gamma-glutamyl-phosphate reductase	1277
SARO_RS00305	Saro_0061	62365	63528	M23 family peptidase	1163
SARO_RS00310	Saro_0062	63536	63886	polymer-forming cytoskeletal protein	350
SARO_RS00315	Saro_0063	64024	64728	DUF1013 domain-containing protein	704
SARO_RS00320	Saro_0064	64795	65796	NAD(P)H quinone oxidoreductase	1001
SARO_RS00325	NA	65889	66119	DUF1192 domain-containing protein	230
SARO_RS00330	Saro_0066	66339	68717	ATP-dependent Clp protease ATP-binding subunit ClpA	2378
SARO_RS00335	Saro_0067	68843	69850	DNA ligase-associated DEXH box helicase	1007
SARO_RS00340	Saro_0068	69911	71506	ATP-dependent DNA ligase	1595
SARO_RS00345	NA	71562	71750	hypothetical protein	188
SARO_RS00350	Saro_0069	71824	72219	globin	395
SARO_RS00355	Saro_0070	72269	72907	DUF1275 domain-containing protein	638
SARO_RS00360	Saro_0071	72885	73172	DUF167 domain-containing protein	287
SARO_RS00365	Saro_0072	73153	73716	gamma carbonic anhydrase family protein	563
SARO_RS00370	Saro_0073	73731	74723	porphobilinogen synthase	992
SARO_RS00375	Saro_0074	74760	76301	M23 family peptidase	1541
SARO_RS00380	Saro_0075	76481	77512	DUF3667 domain-containing protein	1031
SARO_RS00385	Saro_0076	77647	79581	ATP-dependent metallopeptidase FtsH/Yme1/Tma family protein	1934
SARO_RS00390	Saro_0077	79691	80671	tRNA(Ile)-lysidine synthetase	980
SARO_RS00395	Saro_0078	80685	81668	hypothetical protein	983
SARO_RS00400	Saro_0079	81777	82823	DUF4115 domain-containing protein	1046
SARO_RS00405	Saro_0080	82906	85185	phosphoenolpyruvate--protein phosphotransferase	2279
SARO_RS20440	Saro_0081	85389	85547	DUF465 domain-containing protein	158
SARO_RS00410	Saro_0082	85777	85974	DUF465 domain-containing protein	197
SARO_RS00415	Saro_0083	86111	86605	DUF1465 domain-containing protein	494
SARO_RS00420	Saro_0084	86610	88079	glycerol kinase	1469
SARO_RS00425	Saro_0085	88076	89545	glycerol-3-phosphate dehydrogenase	1469
SARO_RS00430	Saro_0086	89620	90519	MBL fold hydrolase	899
SARO_RS00435	Saro_0087	90501	91166	DUF4230 domain-containing protein	665
SARO_RS00440	Saro_0088	91248	91976	hypothetical protein	728
SARO_RS00445	Saro_0089	92038	93036	quinolinate synthase NadA	998
SARO_RS00450	Saro_0090	93172	94065	EamA/RhaT family transporter	893
SARO_RS00455	Saro_0091	94149	95252	alkene reductase	1103
SARO_RS00460	Saro_0092	95267	96148	CoA ester lyase	881
SARO_RS00465	Saro_0093	96131	96439	hypothetical protein	308
SARO_RS00470	Saro_0094	96436	97104	lipoate-protein ligase B	668
SARO_RS00475	Saro_0095	97182	98003	hypothetical protein	821
SARO_RS00480	Saro_0096	98012	98638	methyltransferase domain-containing protein	626
SARO_RS00485	Saro_0097	98805	100091	MFS transporter	1286
SARO_RS00490	Saro_0098	100159	101661	hypothetical protein	1502
SARO_RS00495	Saro_0099	101654	102610	CDP-alcohol phosphatidyltransferase	956
SARO_RS00500	Saro_0100	102849	103934	CDP-alcohol phosphatidyltransferase	1085
SARO_RS00505	Saro_0101	104030	105130	inositol-3-phosphate synthase	1100
SARO_RS00510	Saro_0102	105225	105974	nucleotidyltransferase	749
SARO_RS00515	Saro_0103	106017	106511	DUF2141 domain-containing protein	494
SARO_RS00520	Saro_0104	106888	107547	ribulose-phosphate 3-epimerase	659
SARO_RS00525	Saro_0105	107549	109435	heparinase	1886
SARO_RS00530	Saro_0106	109446	111035	bifunctional phosphoribosylaminoimidazolecarboxamide formyltransferase/IMP cyclohydrolase PurH	1589
SARO_RS00535	Saro_0107	111134	112870	CBS domain-containing protein	1736
SARO_RS00540	Saro_0108	112945	113574	cell wall hydrolase	629
SARO_RS00545	Saro_0109	113790	114131	DUF1491 domain-containing protein	341
SARO_RS00550	Saro_0110	114133	114615	PaaI family thioesterase	482
SARO_RS00555	Saro_0111	114602	115063	PTS IIA-like nitrogen-regulatory protein PtsN	461
SARO_RS00560	Saro_0112	115237	115818	ribosomal subunit interface protein	581
SARO_RS00565	Saro_0113	115877	116566	DNA polymerase III subunit epsilon	689
SARO_RS00570	Saro_0114	116615	117220	dephospho-CoA kinase	605
SARO_RS00575	Saro_0115	117217	118089	shikimate dehydrogenase	872
SARO_RS00580	Saro_0116	118086	118673	maf-like protein	587
SARO_RS00585	Saro_0117	118670	119512	phosphoenolpyruvate synthase regulatory protein	842
SARO_RS00590	Saro_0118	119850	120875	uroporphyrinogen decarboxylase	1025
SARO_RS00595	Saro_0119	120955	121398	CopD family protein	443
SARO_RS00600	Saro_0120	121800	123056	transcription termination factor Rho	1256
SARO_RS00605	Saro_0121	123162	125729	ATP-dependent helicase	2567
SARO_RS20445	Saro_0122	125747	126037	RNA-binding S4 domain-containing protein	290
SARO_RS00610	Saro_0123	126051	126389	ferredoxin family protein	338
SARO_RS00615	Saro_0124	126726	127250	CarD family transcriptional regulator	524
SARO_RS00620	Saro_0125	127480	128208	DUF2807 domain-containing protein	728
SARO_RS00625	Saro_0126	128212	129159	threonylcarbamoyl-AMP synthase	947
SARO_RS00630	Saro_0127	129220	130938	acyl-CoA dehydrogenase	1718
SARO_RS00635	Saro_0128	130935	131750	DUF815 domain-containing protein	815
SARO_RS00640	Saro_0129	131784	133289	sorbosone dehydrogenase	1505
SARO_RS00645	Saro_0130	133354	133836	GAF domain-containing protein	482
SARO_RS00650	NA	133981	134679	glycine zipper 2TM domain-containing protein	698
SARO_RS00655	Saro_0132	134788	135942	acyl-CoA dehydrogenase	1154
SARO_RS00660	Saro_0133	136094	137041	chromosome partitioning protein ParB	947
SARO_RS00665	Saro_0134	137038	137814	ParA family protein	776
SARO_RS00670	Saro_0135	137811	138503	ribosomal RNA small subunit methyltransferase G	692
SARO_RS00675	Saro_0136	138500	140359	tRNA uridine-5-carboxymethylaminomethyl(34) synthesis enzyme MnmG	1859
SARO_RS00680	Saro_0137	140445	141758	tRNA uridine-5-carboxymethylaminomethyl(34) synthesis GTPase MnmE	1313
SARO_RS00685	Saro_0138	141791	142051	hypothetical protein	260
SARO_RS00690	Saro_0139	142162	142860	dienelactone hydrolase family protein	698
SARO_RS00695	Saro_0140	142959	143342	nuclear transport factor 2 family protein	383
SARO_RS00700	Saro_0141	143400	143744	DNA-directed RNA polymerase subunit omega	344
SARO_RS00705	Saro_0142	143844	145358	replicative DNA helicase	1514
SARO_RS00710	Saro_0143	145505	145999	UPF0262 family protein	494
SARO_RS00715	Saro_0144	146028	146723	lysozyme	695
SARO_RS00720	Saro_0145	146720	147157	cytidine deaminase	437
SARO_RS00725	Saro_0146	147206	147760	deoxycytidine triphosphate deaminase	554
SARO_RS00730	Saro_0147	147894	149066	saccharopine dehydrogenase	1172
SARO_RS00735	Saro_0148	149157	149603	bacitracin resistance protein BacA	446
SARO_RS00740	Saro_0149	149684	150133	hypothetical protein	449
SARO_RS00745	Saro_0150	150130	150531	hypothetical protein	401
SARO_RS00750	Saro_0151	150718	151713	adenosine kinase	995
SARO_RS00755	Saro_0152	151725	153050	Xaa-Pro aminopeptidase	1325
SARO_RS00760	Saro_0153	153225	153653	CBS domain-containing protein	428
SARO_RS00765	Saro_0154	153797	154090	hypothetical protein	293
SARO_RS00770	Saro_0155	154122	154466	iron-sulfur cluster assembly accessory protein	344
SARO_RS00775	Saro_0156	154525	155304	exodeoxyribonuclease III	779
SARO_RS00780	Saro_0158	155613	156290	peptide-methionine (S)-S-oxide reductase	677
SARO_RS00785	Saro_0159	156327	156797	transcriptional repressor	470
SARO_RS00790	Saro_0160	156827	158104	MFS transporter	1277
SARO_RS00795	Saro_0161	158147	160069	1-deoxy-D-xylulose-5-phosphate synthase	1922
SARO_RS00800	Saro_0162	160099	160794	hypothetical protein	695
SARO_RS00805	Saro_0163	160892	163015	amino acid transporter	2123
SARO_RS00810	Saro_0164	163049	163438	GntR family transcriptional regulator	389
SARO_RS00815	Saro_0165	163591	163872	integration host factor subunit beta	281
SARO_RS00825	Saro_0166	164436	165092	PilZ domain-containing protein	656
SARO_RS00830	Saro_0167	165119	166585	sulfotransferase family protein	1466
SARO_RS00835	Saro_0168	166719	169919	TonB-dependent receptor	3200
SARO_RS00840	Saro_0169	170278	171132	M23 family peptidase	854
SARO_RS00845	Saro_0170	171151	171354	DUF2093 domain-containing protein	203
SARO_RS00850	Saro_0171	171381	172862	exodeoxyribonuclease VII large subunit	1481
SARO_RS00855	Saro_0172	172861	174150	phosphoribosylamine--glycine ligase	1289
SARO_RS00860	Saro_0173	174140	174769	isochorismatase	629
SARO_RS00865	Saro_0174	174769	175971	CoA transferase	1202
SARO_RS00870	Saro_0175	175968	177854	5-oxoprolinase	1886
SARO_RS00875	Saro_0176	177868	179916	hydantoinase/oxoprolinase family protein	2048
SARO_RS00880	Saro_0177	179921	180835	hydroxymethylglutaryl-CoA lyase	914
SARO_RS00885	Saro_0178	181101	183626	TonB-dependent receptor	2525
SARO_RS00890	Saro_0179	183684	184328	GntR family transcriptional regulator	644
SARO_RS00895	Saro_0180	184339	184839	hemerythrin	500
SARO_RS00900	Saro_0181	184954	185745	histidine phosphatase family protein	791
SARO_RS00905	Saro_0182	185738	186619	NAD(P)H-hydrate dehydratase	881
SARO_RS00910	Saro_0183	186588	186974	ferredoxin	386
SARO_RS00915	Saro_0184	186971	189067	S9 family peptidase	2096
SARO_RS00920	Saro_0185	189125	189562	DUF2497 domain-containing protein	437
SARO_RS00925	Saro_0186	189604	191061	membrane protein	1457
SARO_RS00930	Saro_0187	191067	191660	protein-L-isoaspartate O-methyltransferase	593
SARO_RS00935	Saro_0188	191828	193351	fumarate hydratase	1523
SARO_RS00945	NA	194480	195367	hypothetical protein	887
SARO_RS00950	Saro_0190	195378	196112	DNA-binding response regulator	734
SARO_RS00955	Saro_0191	196166	197983	long-chain fatty acid--CoA ligase	1817
SARO_RS00960	Saro_0192	198104	199855	gamma-glutamyltransferase	1751
SARO_RS00965	Saro_0193	199866	200915	dihydroorotate dehydrogenase (quinone)	1049
SARO_RS00970	Saro_0194	201349	201789	SUF system Fe-S cluster assembly regulator	440
SARO_RS00975	Saro_0195	201786	203267	Fe-S cluster assembly protein SufB	1481
SARO_RS00980	Saro_0196	203407	203928	endonuclease domain-containing protein	521
SARO_RS00985	Saro_0197	203940	204683	Fe-S cluster assembly ATPase SufC	743
SARO_RS00990	Saro_0198	204680	205414	SufBD	734
SARO_RS00995	Saro_0199	205411	206622	cysteine desulfurase	1211
SARO_RS01000	Saro_0200	206619	207101	SUF system Fe-S cluster assembly protein	482
SARO_RS01005	Saro_0201	207125	207487	iron-sulfur cluster assembly accessory protein	362
SARO_RS01015	Saro_0203	208948	209634	sulfite exporter TauE/SafE family protein	686
SARO_RS01020	Saro_0204	209688	211682	threonine--tRNA ligase	1994
SARO_RS01025	Saro_0205	212005	212925	KR domain-containing protein	920
SARO_RS01030	Saro_0206	213013	213429	hypothetical protein	416
SARO_RS01035	Saro_0207	213426	213617	transcriptional regulator	191
SARO_RS01040	Saro_0208	213651	214397	alpha/beta hydrolase	746
SARO_RS01045	Saro_0209	214390	215325	hypothetical protein	935
SARO_RS01050	Saro_0210	215322	216314	LLM class flavin-dependent oxidoreductase	992
SARO_RS01055	Saro_0211	216557	221278	glutamate dehydrogenase	4721
SARO_RS01060	Saro_0212	221359	222126	molybdate ABC transporter substrate-binding protein	767
SARO_RS01065	Saro_0213	222107	222826	molybdate ABC transporter permease subunit	719
SARO_RS01070	Saro_0214	222816	223424	molybdate ABC transporter ATP-binding protein	608
SARO_RS01075	Saro_0215	223426	224685	6-aminohexanoate-dimer hydrolase	1259
SARO_RS01080	Saro_0216	224840	226087	pyridine nucleotide-disulfide oxidoreductase	1247
SARO_RS01085	Saro_0217	226099	227148	tRNA epoxyqueuosine(34) reductase QueG	1049
SARO_RS01090	Saro_0218	227195	228184	ABC transporter ATP-binding protein	989
SARO_RS01095	Saro_0219	228181	229425	ABC transporter permease	1244
SARO_RS01100	Saro_0220	229503	230840	cytochrome P450	1337
SARO_RS01105	Saro_0221	230975	231466	peptide-methionine (R)-S-oxide reductase	491
SARO_RS01110	Saro_0222	231568	231852	50S ribosomal protein L28	284
SARO_RS01115	Saro_0223	231976	232431	nucleoside deaminase	455
SARO_RS01120	Saro_0224	232442	233143	ribonuclease T(2)	701
SARO_RS01125	Saro_0225	233145	233567	hypothetical protein	422
SARO_RS01130	Saro_0226	233605	234471	nicotinate-nucleotide diphosphorylase (carboxylating)	866
SARO_RS01135	Saro_0227	234587	235384	DNA-binding response regulator	797
SARO_RS01140	Saro_0228	235497	236642	sensor histidine kinase	1145
SARO_RS01145	Saro_0229	236715	237512	DSBA oxidoreductase	797
SARO_RS01150	Saro_0230	237523	238878	peptidase M48	1355
SARO_RS01155	Saro_0231	238919	239863	alpha/beta hydrolase	944
SARO_RS01160	Saro_0232	239934	241280	hypothetical protein	1346
SARO_RS01165	Saro_0233	241371	242273	CoA ester lyase	902
SARO_RS01170	Saro_0234	242270	243529	MFS transporter	1259
SARO_RS01175	Saro_0235	243529	243966	DUF2141 domain-containing protein	437
SARO_RS01180	Saro_0236	243963	244673	sterol desaturase	710
SARO_RS01185	Saro_0237	244870	246366	ATP-dependent helicase	1496
SARO_RS01190	Saro_0238	246695	248005	peptidase M20	1310
SARO_RS20450	Saro_0239	248002	248190	DUF1289 domain-containing protein	188
SARO_RS01195	Saro_0240	248163	249485	hypothetical protein	1322
SARO_RS01200	Saro_0241	249771	250346	UPF0016 domain-containing protein	575
SARO_RS01205	Saro_0242	250407	250910	DNA repair protein MmcB-related protein	503
SARO_RS01210	NA	250928	251362	hypothetical protein	434
SARO_RS01220	Saro_0244	251857	253635	type I secretion system permease/ATPase	1778
SARO_RS01225	Saro_0245	253632	254972	HlyD family type I secretion periplasmic adaptor subunit	1340
SARO_RS01230	Saro_0246	254975	256591	Type I secretion outer membrane protein%2C TolC	1616
SARO_RS01235	Saro_0247	256820	257794	bile acid:sodium symporter	974
SARO_RS01240	Saro_0248	257827	259188	glutamate-1-semialdehyde 2%2C1-aminomutase	1361
SARO_RS01245	Saro_0249	259175	259891	TetR/AcrR family transcriptional regulator	716
SARO_RS01250	Saro_0250	260029	262320	TonB-dependent receptor	2291
SARO_RS01255	Saro_0251	262402	264123	NAD(P)/FAD-dependent oxidoreductase	1721
SARO_RS01260	Saro_0252	264168	265013	oxidoreductase	845
SARO_RS01265	Saro_0253	265107	266273	hypothetical protein	1166
SARO_RS01270	Saro_0254	266331	267662	FAD-dependent oxidoreductase	1331
SARO_RS01275	Saro_0255	268306	269598	DUF4102 domain-containing protein	1292
SARO_RS01280	NA	269700	269858	DNA-binding protein	158
SARO_RS01285	Saro_0257	270703	271512	hypothetical protein	809
SARO_RS01290	Saro_0258	271746	272366	hypothetical protein	620
SARO_RS01295	Saro_0259	272477	273949	hypothetical protein	1472
SARO_RS01300	Saro_0260	274151	276076	DUF262 domain-containing protein	1925
SARO_RS01305	Saro_0261	276073	278802	class I SAM-dependent DNA methyltransferase	2729
SARO_RS01310	Saro_0262	278799	279641	hypothetical protein	842
SARO_RS01315	NA	280220	281029	hypothetical protein	809
SARO_RS01320	Saro_0264	281100	283169	DEAD/DEAH box helicase	2069
SARO_RS01325	Saro_0265	283162	284337	hypothetical protein	1175
SARO_RS01335	Saro_0266	284896	285792	thioredoxin	896
SARO_RS01340	Saro_0267	285798	286427	ATP-dependent protease	629
SARO_RS01345	Saro_0268	286443	287063	MarC family protein	620
SARO_RS01350	Saro_0269	287068	287892	hypothetical protein	824
SARO_RS01355	Saro_0270	287952	288215	hypothetical protein	263
SARO_RS01360	Saro_0271	288402	289457	ribonucleotide-diphosphate reductase subunit beta	1055
SARO_RS01365	Saro_0272	289903	290175	DUF2171 domain-containing protein	272
SARO_RS01370	Saro_0273	290466	290951	PepSY domain-containing protein	485
SARO_RS01375	Saro_0274	291083	293059	ribonucleotide-diphosphate reductase subunit alpha	1976
SARO_RS01380	Saro_0275	293585	293833	GlsB/YeaQ/YmgE family stress response membrane protein	248
SARO_RS01385	Saro_0276	293861	295369	ATP-binding protein	1508
SARO_RS01390	Saro_0277	295554	296258	hypothetical protein	704
SARO_RS01395	Saro_0278	296295	299132	DNA polymerase I	2837
SARO_RS01400	Saro_0279	299427	299615	hypothetical protein	188
SARO_RS01405	Saro_0280	299871	300932	serine hydrolase	1061
SARO_RS01410	Saro_0281	301057	302388	phosphotransferase family protein	1331
SARO_RS01415	Saro_0282	302388	303689	acyl-CoA dehydrogenase	1301
SARO_RS01420	Saro_0283	303724	304332	hypothetical protein	608
SARO_RS01425	Saro_0284	304519	305724	S-adenosylmethionine synthase	1205
SARO_RS01430	Saro_0285	305765	307333	apolipoprotein N-acyltransferase	1568
SARO_RS01435	Saro_0286	307416	308330	DUF4167 domain-containing protein	914
SARO_RS01440	Saro_0287	308535	309401	peptide chain release factor N(5)-glutamine methyltransferase	866
SARO_RS01445	Saro_0288	309482	310546	peptide chain release factor 1	1064
SARO_RS01450	Saro_0289	310668	311927	histidine--tRNA ligase	1259
SARO_RS01455	Saro_0290	312028	313980	peptidase	1952
SARO_RS01460	Saro_0291	313874	314635	DUF1345 domain-containing protein	761
SARO_RS01465	Saro_0292	314790	315329	inorganic diphosphatase	539
SARO_RS01470	Saro_0293	315351	316694	BON domain-containing protein	1343
SARO_RS01475	Saro_0294	316744	318090	TldD/PmbA family protein	1346
SARO_RS01480	Saro_0295	318152	318571	hypothetical protein	419
SARO_RS01485	Saro_0296	318728	319504	LPS export ABC transporter ATP-binding protein	776
SARO_RS01490	Saro_0297	319545	321041	RNA polymerase sigma-54 factor	1496
SARO_RS01495	Saro_0298	321137	322000	phosphodiesterase	863
SARO_RS01500	Saro_0299	322022	323905	hypothetical protein	1883
SARO_RS01505	Saro_0300	323913	324809	hypothetical protein	896
SARO_RS01510	Saro_0301	324814	327390	4Fe-4S dicluster domain-containing protein	2576
SARO_RS01515	Saro_0302	327631	328644	tetratricopeptide repeat protein	1013
SARO_RS01520	Saro_0303	328963	329664	DNA-binding response regulator	701
SARO_RS20060	Saro_0304	329740	330558	LuxR family transcriptional regulator	818
SARO_RS01530	Saro_0305	330670	331386	tRNA (guanosine(46)-N7)-methyltransferase TrmB	716
SARO_RS01535	Saro_0306	331516	332769	DUF4102 domain-containing protein	1253
SARO_RS01540	Saro_0307	333031	333927	LysR family transcriptional regulator	896
SARO_RS01545	Saro_0308	333915	334139	DUF2274 domain-containing protein	224
SARO_RS01550	Saro_0309	334136	335332	conjugal transfer protein TraI	1196
SARO_RS01555	Saro_0310	335329	336360	P-type conjugative transfer protein TrbG	1031
SARO_RS01560	Saro_0311	336357	337040	conjugal transfer protein TrbF	683
SARO_RS01565	Saro_0312	337044	338354	P-type conjugative transfer protein TrbL	1310
SARO_RS01570	NA	338356	338676	hypothetical protein	320
SARO_RS01575	Saro_0314	338682	339458	P-type conjugative transfer protein TrbJ	776
SARO_RS01580	Saro_0315	339464	341929	conjugal transfer protein TrbE	2465
SARO_RS01585	Saro_0316	341936	342211	conjugal transfer protein	275
SARO_RS01590	Saro_0317	342211	342549	conjugal transfer protein TrbC	338
SARO_RS01595	Saro_0318	342540	343523	P-type conjugative transfer ATPase TrbB	983
SARO_RS01600	Saro_0319	343777	344160	hypothetical protein	383
SARO_RS01605	Saro_0320	344157	346142	conjugal transfer protein TraG	1985
SARO_RS01610	Saro_0321	346387	346593	hypothetical protein	206
SARO_RS01615	Saro_0322	347120	347647	bifunctional adenosylcobinamide kinase/adenosylcobinamide-phosphate guanylyltransferase	527
SARO_RS01620	Saro_0323	347644	349131	cobyric acid synthase	1487
SARO_RS01625	Saro_0324	349119	350069	cobalamin biosynthesis protein CobD	950
SARO_RS01630	Saro_0325	350062	351045	threonine-phosphate decarboxylase	983
SARO_RS01635	Saro_0326	351042	351782	adenosylcobinamide-GDP ribazoletransferase	740
SARO_RS01640	Saro_0327	351779	352348	phosphoglycerate mutase	569
SARO_RS01645	Saro_0328	352345	353361	nicotinate-nucleotide--dimethylbenzimidazole phosphoribosyltransferase	1016
SARO_RS01650	Saro_0329	353358	353765	DUF1636 domain-containing protein	407
SARO_RS01655	Saro_0330	353791	354438	5%2C6-dimethylbenzimidazole synthase	647
SARO_RS01660	Saro_0331	354453	355079	cob(I)yrinic acid a%2Cc-diamide adenosyltransferase	626
SARO_RS01665	Saro_0332	355069	355833	precorrin-6A synthase (deacetylating)	764
SARO_RS01670	Saro_0333	355830	357164	cobyrinate a%2Cc-diamide synthase	1334
SARO_RS01675	Saro_0334	357161	357946	precorrin-4 C(11)-methyltransferase	785
SARO_RS01680	Saro_0335	357943	358323	precorrin methylase	380
SARO_RS01685	Saro_0336	358320	359528	bifunctional cobalt-precorrin-7 (C(5))-methyltransferase/cobalt-precorrin-6B (C(15))-methyltransferase	1208
SARO_RS01690	Saro_0337	359527	360288	cobalt-precorrin-6A reductase	761
SARO_RS01695	Saro_0338	360252	361025	precorrin-3B C(17)-methyltransferase	773
SARO_RS01700	Saro_0339	361037	361774	precorrin-2 C(20)-methyltransferase	737
SARO_RS01705	Saro_0340	361771	362400	precorrin-8X methylmutase	629
SARO_RS01710	Saro_0341	362400	363545	precorrin-3B synthase	1145
SARO_RS01715	Saro_0342	363542	366826	cobaltochelatase subunit CobN	3284
SARO_RS01720	Saro_0343	366837	367889	cobalamin biosynthesis protein CobW	1052
SARO_RS01725	Saro_0344	368386	369432	HoxN/HupN/NixA family nickel/cobalt transporter	1046
SARO_RS01730	Saro_0345	369514	371610	TonB-dependent receptor	2096
SARO_RS01735	Saro_0346	372308	373762	hypothetical protein	1454
SARO_RS01740	Saro_0348	374343	375047	hypothetical protein	704
SARO_RS01745	Saro_0349	375088	376569	DUF2779 domain-containing protein	1481
SARO_RS20065	Saro_0350	376858	378921	McrBC 5-methylcytosine restriction system component-like	2063
SARO_RS01755	Saro_0351	378931	379908	WYL domain-containing protein	977
SARO_RS01760	Saro_0352	379978	385092	DUF1998 domain-containing protein	5114
SARO_RS01765	Saro_0353	385089	387890	helicase	2801
SARO_RS01770	Saro_0354	387890	391849	type II DNA modification enzyme	3959
SARO_RS20455	Saro_0355	391849	392592	hypothetical protein	743
SARO_RS01780	Saro_0356	392607	393173	hypothetical protein	566
SARO_RS01785	Saro_0357	393322	394233	DNA-binding protein	911
SARO_RS01790	Saro_0358	394230	395027	HNH endonuclease	797
SARO_RS01795	Saro_0359	395159	396898	DUF3363 domain-containing protein	1739
SARO_RS01800	Saro_0360	397143	397844	lytic transglycosylase domain-containing protein	701
SARO_RS01805	Saro_0361	397848	398180	DUF736 domain-containing protein	332
SARO_RS01810	Saro_0362	398177	398755	conjugal transfer protein	578
SARO_RS01815	Saro_0363	398752	399291	DUF2840 domain-containing protein	539
SARO_RS01820	Saro_0364	399438	400316	RepA replication protein	878
SARO_RS01825	Saro_0365	400326	400598	DNA-binding protein	272
SARO_RS20460	Saro_0366	400725	401258	DUF2285 domain-containing protein	533
SARO_RS01835	Saro_0367	401654	401917	DUF2285 domain-containing protein	263
SARO_RS01840	Saro_0368	402133	402363	XRE family transcriptional regulator	230
SARO_RS01845	Saro_0369	402413	402736	DUF736 domain-containing protein	323
SARO_RS01850	NA	402749	402952	hypothetical protein	203
SARO_RS01855	NA	403323	403727	hypothetical protein	404
SARO_RS01860	NA	403872	404105	hypothetical protein	233
SARO_RS01865	Saro_0373	404582	405697	Fic family protein	1115
SARO_RS01870	Saro_0374	406050	407546	SulP family inorganic anion transporter	1496
SARO_RS01875	Saro_0375	407653	408582	DUF2493 domain-containing protein	929
SARO_RS01880	Saro_0376	408916	409953	DNA primase	1037
SARO_RS01885	Saro_0377	410029	414408	methylase	4379
SARO_RS01890	Saro_0378	414602	415432	hypothetical protein	830
SARO_RS01895	Saro_0379	415429	415902	hypothetical protein	473
SARO_RS01900	Saro_0380	416008	418149	DNA-binding protein	2141
SARO_RS01905	Saro_0381	418306	419244	DUF1738 domain-containing protein	938
SARO_RS01910	Saro_0382	419819	420133	conjugal transfer protein TraR	314
SARO_RS01915	Saro_0383	420278	421420	hypothetical protein	1142
SARO_RS01920	Saro_0384	421508	422518	cation transporter	1010
SARO_RS01925	Saro_0385	422876	423853	serine hydrolase	977
SARO_RS01930	Saro_0386	423854	424543	DNA-binding response regulator	689
SARO_RS01935	Saro_0387	424543	426051	DUF4118 domain-containing protein	1508
SARO_RS01940	Saro_0388	426165	426689	peptidoglycan-associated lipoprotein Pal	524
SARO_RS01945	Saro_0389	426706	426993	hypothetical protein	287
SARO_RS01950	Saro_0390	427167	427850	protein TolQ	683
SARO_RS01955	Saro_0391	427850	428329	biopolymer transporter ExbD	479
SARO_RS01960	Saro_0392	428326	429432	hypothetical protein	1106
SARO_RS01965	Saro_0393	429429	430784	protein TolB 1	1355
SARO_RS01970	Saro_0394	431251	431793	DUF2062 domain-containing protein	542
SARO_RS01975	Saro_0395	431736	433526	hypothetical protein	1790
SARO_RS01980	Saro_0396	433539	434387	universal stress protein	848
SARO_RS01985	Saro_0397	434462	435793	ATPase	1331
SARO_RS01990	Saro_0398	435786	436460	TrkA family potassium uptake protein	674
SARO_RS01995	Saro_0399	436525	439260	carbonate dehydratase	2735
SARO_RS02000	Saro_0400	439359	440204	universal stress protein	845
SARO_RS02005	Saro_0401	440475	441857	serine protease	1382
SARO_RS02010	Saro_0402	441880	442653	membrane protein	773
SARO_RS02015	Saro_0403	442737	443264	hypothetical protein	527
SARO_RS02020	Saro_0404	443284	443673	DUF302 domain-containing protein	389
SARO_RS02025	Saro_0405	443690	445009	carboxylate transporter	1319
SARO_RS02030	NA	445233	446018	hypothetical protein	785
SARO_RS02035	Saro_0407	446037	447314	Na+/H+ antiporter NhaA 1	1277
SARO_RS02040	Saro_0408	447796	448563	sulfite exporter TauE/SafE family protein	767
SARO_RS02045	Saro_0409	448658	449185	hypothetical protein	527
SARO_RS02050	Saro_0410	449193	450791	L-aspartate oxidase	1598
SARO_RS02055	Saro_0411	451251	452222	ABC transporter ATP-binding protein	971
SARO_RS02060	Saro_0412	452294	452494	zinc-finger domain-containing protein	200
SARO_RS02065	Saro_0413	452563	454002	metalloprotease TldD	1439
SARO_RS02070	Saro_0414	454077	454475	glutathione-dependent formaldehyde-activating protein	398
SARO_RS02075	Saro_0415	454543	454965	hypothetical protein	422
SARO_RS02080	Saro_0416	455007	455561	N-acetyltransferase	554
SARO_RS02085	Saro_0417	455622	456746	flavodoxin-dependent (E)-4-hydroxy-3-methylbut-2-enyl-diphosphate synthase	1124
SARO_RS02090	Saro_0418	456748	457479	CPBP family intramembrane metalloprotease	731
SARO_RS02095	Saro_0419	457574	458338	YebC/PmpR family DNA-binding transcriptional regulator	764
SARO_RS02100	Saro_0420	458344	458694	hypothetical protein	350
SARO_RS02105	Saro_0421	458696	459172	crossover junction endodeoxyribonuclease RuvC	476
SARO_RS02110	Saro_0422	459269	459883	Holliday junction branch migration protein RuvA	614
SARO_RS02115	Saro_0423	459887	460915	Holliday junction branch migration DNA helicase RuvB	1028
SARO_RS20470	Saro_0424	461134	462072	PEP-CTERM sorting domain-containing protein	938
SARO_RS02125	Saro_0425	462232	464904	aconitate hydratase AcnA	2672
SARO_RS02130	Saro_0426	465142	466032	EamA/RhaT family transporter	890
SARO_RS02135	Saro_0427	466174	467673	L%2CD-transpeptidase	1499
SARO_RS02140	NA	467681	467896	hypothetical protein	215
SARO_RS02145	Saro_0428	467869	468492	twin-arginine translocation pathway signal protein	623
SARO_RS02150	Saro_0429	468544	469047	N-acetyltransferase	503
SARO_RS02155	Saro_0430	469082	469318	DUF2312 domain-containing protein	236
SARO_RS02160	Saro_0431	469415	469753	DUF1244 domain-containing protein	338
SARO_RS02165	Saro_0432	469777	471252	pyruvate kinase	1475
SARO_RS02170	Saro_0433	471309	471974	YggS family pyridoxal phosphate-dependent enzyme	665
SARO_RS02175	Saro_0434	471997	472533	thiamine monophosphate synthase	536
SARO_RS02180	Saro_0435	472628	475009	DNA translocase FtsK	2381
SARO_RS02185	Saro_0436	475017	475415	acyl-CoA thioesterase	398
SARO_RS02190	Saro_0437	475412	477487	S9 family peptidase	2075
SARO_RS02195	Saro_0438	477550	479349	aminopeptidase P family protein	1799
SARO_RS02200	Saro_0439	479405	479773	VOC family protein	368
SARO_RS02205	Saro_0440	480001	480681	calcium-binding EF-hand protein	680
SARO_RS02210	Saro_0441	480687	481424	DNA-binding response regulator	737
SARO_RS02215	Saro_0442	481428	482825	two-component sensor histidine kinase	1397
SARO_RS02220	Saro_0443	482963	485629	aminopeptidase N	2666
SARO_RS02225	Saro_0444	485699	487273	ATP-binding protein	1574
SARO_RS02230	Saro_0445	487393	489180	aminodeoxychorismate synthase%2C component I	1787
SARO_RS02235	Saro_0446	489185	490354	pyridoxal phosphate-dependent aminotransferase	1169
SARO_RS02240	Saro_0447	490351	491019	RNA pseudouridine synthase	668
SARO_RS02245	Saro_0448	491021	491434	aminoacyl-tRNA hydrolase	413
SARO_RS02250	Saro_0449	491483	492766	UDP-N-acetylglucosamine 1-carboxyvinyltransferase	1283
SARO_RS02255	Saro_0450	492906	493802	UTP--glucose-1-phosphate uridylyltransferase	896
SARO_RS02260	Saro_0451	493816	494490	TetR/AcrR family transcriptional regulator	674
SARO_RS02265	Saro_0452	494678	495793	gfo/Idh/MocA family oxidoreductase	1115
SARO_RS02270	Saro_0453	495805	496860	sugar phosphate isomerase/epimerase	1055
SARO_RS02275	Saro_0454	497246	499669	TonB-dependent receptor	2423
SARO_RS02280	Saro_0455	499747	500358	thioredoxin family protein	611
SARO_RS02285	Saro_0456	500603	501355	electron transfer flavoprotein subunit beta/FixA family protein	752
SARO_RS02290	Saro_0457	501355	502287	electron transfer flavoprotein subunit alpha/FixB family protein	932
SARO_RS02295	Saro_0458	502454	503392	hypothetical protein	938
SARO_RS02300	Saro_0459	503393	503857	N-acetyltransferase	464
SARO_RS02305	Saro_0460	504045	504479	hypothetical protein	434
SARO_RS02310	Saro_0461	504527	505498	RDD family protein	971
SARO_RS02315	Saro_0462	505498	506568	membrane protein	1070
SARO_RS02320	Saro_0463	506565	507851	DUF58 domain-containing protein	1286
SARO_RS02325	Saro_0464	507890	508846	MoxR family ATPase	956
SARO_RS02330	Saro_0465	508864	510147	hypothetical protein	1283
SARO_RS02335	Saro_0466	510144	510803	hypothetical protein	659
SARO_RS02340	Saro_0467	510856	511746	prephenate dehydratase	890
SARO_RS02345	NA	511901	512791	cytochrome c family protein	890
SARO_RS02350	Saro_0469	512851	513276	transcriptional regulator	425
SARO_RS02355	Saro_0470	513332	513940	NAD(P)-dependent oxidoreductase	608
SARO_RS02360	Saro_0471	513974	514474	hypothetical protein	500
SARO_RS02365	Saro_0472	514536	515204	ribosomal RNA large subunit methyltransferase E	668
SARO_RS02370	Saro_0473	515201	516508	exopolyphosphatase	1307
SARO_RS02380	Saro_0474	516979	518454	twin-arginine translocation pathway signal protein	1475
SARO_RS02385	Saro_0475	518616	519611	aldo/keto reductase	995
SARO_RS02395	Saro_0477	520686	521564	LOG family protein	878
SARO_RS02400	Saro_0478	521569	522087	N-acetyltransferase	518
SARO_RS02405	Saro_0479	522072	522821	bifunctional hydroxymethylpyrimidine kinase/phosphomethylpyrimidine kinase	749
SARO_RS02410	Saro_0480	522823	523047	DUF1272 domain-containing protein	224
SARO_RS02415	Saro_0481	523049	524386	phosphoglucosamine mutase	1337
SARO_RS02420	Saro_0482	524457	525746	dicarboxylate/amino acid:cation symporter	1289
SARO_RS02425	Saro_0483	525874	526488	superoxide dismutase	614
SARO_RS02430	Saro_0484	526476	527696	AI-2E family transporter	1220
SARO_RS02435	Saro_0485	527833	528441	DNA-directed RNA polymerase sigma-70 factor	608
SARO_RS02440	Saro_0487	528858	530525	histidine kinase	1667
SARO_RS02445	Saro_0488	530563	531360	response regulator	797
SARO_RS20070	Saro_0489	531406	531810	response regulator	404
SARO_RS02455	Saro_0490	531932	532702	Crp/Fnr family transcriptional regulator	770
SARO_RS02460	Saro_0491	532919	533383	response regulator	464
SARO_RS02465	Saro_0492	533476	534636	hypothetical protein	1160
SARO_RS02470	Saro_0493	534801	535892	fatty acid desaturase	1091
SARO_RS02475	Saro_0494	535912	536424	DUF2892 domain-containing protein	512
SARO_RS02480	Saro_0495	536474	537574	LPS export ABC transporter permease LptG	1100
SARO_RS02485	Saro_0496	537564	538808	LPS export ABC transporter permease LptF	1244
SARO_RS02490	Saro_0497	539046	539477	hypothetical protein	431
SARO_RS02495	Saro_0498	539558	539938	ATP-dependent Clp protease adapter ClpS	380
SARO_RS02500	Saro_0499	540114	540980	phasin	866
SARO_RS02505	Saro_0500	541124	543028	class I poly(R)-hydroxyalkanoic acid synthase	1904
SARO_RS02510	Saro_0501	543158	544357	pyridoxal phosphate-dependent aminotransferase	1199
SARO_RS02515	Saro_0502	544498	545304	enoyl-CoA hydratase	806
SARO_RS02520	Saro_0503	545339	546724	RNB domain-containing ribonuclease	1385
SARO_RS20475	Saro_0504	547296	547607	YHYH domain-containing protein	311
SARO_RS02530	NA	548134	548331	hypothetical protein	197
SARO_RS20490	NA	548866	549623	IS5/IS1182 family transposase	757
SARO_RS20490	NA	548866	549623	IS5/IS1182 family transposase	757
SARO_RS20495	NA	549846	549968	hypothetical protein	122
SARO_RS20505	Saro_0509	550240	550557	ferredoxin	317
SARO_RS02550	Saro_0510	550605	552242	NAD(P)/FAD-dependent oxidoreductase	1637
SARO_RS02555	Saro_0511	552466	553236	crotonase	770
SARO_RS02560	Saro_0512	553249	553995	3-oxoacyl-ACP reductase	746
SARO_RS02565	Saro_0513	554310	555392	5-exo-alcohol dehydrogenase	1082
SARO_RS02570	Saro_0514	555434	556699	cytochrome P450	1265
SARO_RS02575	Saro_0515	556696	557178	flavin reductase	482
SARO_RS02580	Saro_0516	557175	557762	TetR/AcrR family transcriptional regulator	587
SARO_RS02585	Saro_0517	557813	558748	SMP-30/gluconolactonase/LRE family protein	935
SARO_RS02590	Saro_0518	558851	559693	enoyl-CoA hydratase/isomerase family protein	842
SARO_RS02595	Saro_0519	559882	561576	long-chain fatty acid--CoA ligase	1694
SARO_RS02600	Saro_0520	561623	562768	3%2C4-dihydroxy-2-butanone-4-phosphate synthase	1145
SARO_RS02605	Saro_0521	562789	563454	TetR/AcrR family transcriptional regulator	665
SARO_RS02610	Saro_0522	563635	564759	LLM class flavin-dependent oxidoreductase	1124
SARO_RS02615	Saro_0523	564837	567248	TonB-dependent receptor	2411
SARO_RS20510	NA	567783	568085	FAD-dependent oxidoreductase	302
SARO_RS02620	Saro_0525	567941	568555	hypothetical protein	614
SARO_RS02625	Saro_0526	568755	570248	recombinase family protein	1493
SARO_RS02630	Saro_0527	570248	571147	chromosome partitioning protein ParB	899
SARO_RS02635	Saro_0528	571140	572099	RepB plasmid partition	959
SARO_RS20080	Saro_0530	573909	575255	hypothetical protein	1346
SARO_RS02645	Saro_0531	575338	576552	acyltransferase	1214
SARO_RS02650	Saro_0532	576491	577765	TetR/AcrR family transcriptional regulator	1274
SARO_RS02655	Saro_0533	577801	580191	arylsulfatase	2390
SARO_RS02660	Saro_0534	580304	582577	arylsulfatase	2273
SARO_RS02665	Saro_0535	582643	585204	TonB-dependent receptor	2561
SARO_RS02670	Saro_0536	585376	586290	formylglycine-generating enzyme family protein	914
SARO_RS02675	Saro_0537	586351	587277	LysR family transcriptional regulator	926
SARO_RS02680	Saro_0538	587562	588896	benzoate 1%2C2-dioxygenase subunit alpha	1334
SARO_RS02685	Saro_0539	588893	589378	benzoate 1%2C2-dioxygenase small subunit	485
SARO_RS02690	Saro_0540	589371	590162	1%2C6-dihydroxycyclohexa-2%2C4-diene-1-carboxylate dehydrogenase	791
SARO_RS02695	Saro_0541	590232	591146	LysR family transcriptional regulator	914
SARO_RS02700	Saro_0542	591233	592552	glycoside hydrolase family 1 protein	1319
SARO_RS02705	Saro_0543	592634	593659	UDP-glucose--hexose-1-phosphate uridylyltransferase	1025
SARO_RS02710	Saro_0544	593656	594798	galactokinase	1142
SARO_RS02715	Saro_0545	594815	597991	autotransporter domain-containing protein	3176
SARO_RS02720	Saro_0546	598289	598936	RNA polymerase sigma factor	647
SARO_RS02725	Saro_0547	598936	599712	hypothetical protein	776
SARO_RS02730	Saro_0548	599767	600258	asparaginase	491
SARO_RS02735	Saro_0549	600266	600691	GNAT family acetyltransferase	425
SARO_RS02740	Saro_0550	600682	602241	glutamine-hydrolyzing GMP synthase	1559
SARO_RS02745	Saro_0551	602665	603510	tRNA glutamyl-Q synthetase	845
SARO_RS02750	Saro_0552	603507	603737	hypothetical protein	230
SARO_RS02755	Saro_0553	603757	604317	ATP:cob(I)alamin adenosyltransferase	560
SARO_RS02760	Saro_0554	604391	605263	3-hydroxybutyryl-CoA dehydrogenase	872
SARO_RS02765	Saro_0555	605322	605684	hypothetical protein	362
SARO_RS02770	Saro_0556	605947	606279	hypothetical protein	332
SARO_RS02775	NA	606296	606475	hypothetical protein	179
SARO_RS02780	Saro_0557	606585	607016	nuclease	431
SARO_RS02785	Saro_0558	607023	607658	TetR/AcrR family transcriptional regulator	635
SARO_RS02790	Saro_0559	607830	609581	bifunctional metallophosphatase/5'-nucleotidase	1751
SARO_RS02795	Saro_0560	609600	610397	DUF1295 domain-containing protein	797
SARO_RS02800	Saro_0561	610390	611001	acyltransferase	611
SARO_RS02805	Saro_0562	611046	611723	hypothetical protein	677
SARO_RS02810	Saro_0563	611833	612276	DUF983 domain-containing protein	443
SARO_RS02815	Saro_0564	612277	612960	glutathione S-transferase	683
SARO_RS02820	Saro_0565	612965	613513	glutathione peroxidase	548
SARO_RS02825	Saro_0566	613531	614190	CoA transferase subunit B	659
SARO_RS02830	Saro_0567	614213	615103	hypothetical protein	890
SARO_RS02835	Saro_0568	615106	615816	CoA transferase subunit A	710
SARO_RS02840	Saro_0569	615911	616783	LysR family transcriptional regulator	872
SARO_RS02845	Saro_0570	616832	617476	haloacid dehalogenase	644
SARO_RS02850	Saro_0571	617619	618398	universal stress protein	779
SARO_RS20085	Saro_0572	618437	618913	hypothetical protein	476
SARO_RS02860	Saro_0573	619329	621647	ATPase AAA	2318
SARO_RS02865	Saro_0574	621723	623030	signal transduction histidine kinase	1307
SARO_RS02870	Saro_0575	623203	623337	50S ribosomal protein L34	134
SARO_RS02875	NA	623392	623862	ribonuclease P protein component	470
SARO_RS20515	Saro_0577	623859	624068	membrane protein insertion efficiency factor	209
SARO_RS02885	Saro_0578	624133	625935	membrane protein insertase YidC	1802
SARO_RS02890	Saro_0579	625932	626585	GTP-binding protein	653
SARO_RS02895	Saro_0580	626906	627580	glutathione S-transferase	674
SARO_RS02900	Saro_0581	627580	628707	succinyl-diaminopimelate desuccinylase	1127
SARO_RS02905	Saro_0582	628691	629266	DNA mismatch repair protein MutS	575
SARO_RS02910	Saro_0583	629263	630486	MltA	1223
SARO_RS02915	Saro_0584	630495	631238	Tim44 domain-containing protein	743
SARO_RS02920	Saro_0586	631473	631994	protein-export protein SecB	521
SARO_RS02925	Saro_0587	632025	633596	murein biosynthesis integral membrane protein MurJ	1571
SARO_RS02930	Saro_0588	633608	634627	tryptophan--tRNA ligase	1019
SARO_RS02935	Saro_0589	634798	635496	DUF4136 domain-containing protein	698
SARO_RS02940	Saro_0590	635565	636032	dUTP diphosphatase	467
SARO_RS02945	Saro_0591	636019	637206	bifunctional phosphopantothenoylcysteine decarboxylase/phosphopantothenate--cysteine ligase CoaBC	1187
SARO_RS02950	Saro_0592	637311	637709	hypothetical protein	398
SARO_RS02955	Saro_0593	637714	638733	acyltransferase	1019
SARO_RS02960	Saro_0594	638968	640527	2-polyprenylphenol 6-hydroxylase	1559
SARO_RS02965	Saro_0595	640532	641269	class I SAM-dependent methyltransferase	737
SARO_RS02970	Saro_0596	641330	642142	formamidopyrimidine-DNA glycosylase	812
SARO_RS02975	Saro_0597	642174	643280	4-hydroxyphenylpyruvate dioxygenase	1106
SARO_RS02980	Saro_0598	643436	643897	Lrp/AsnC family transcriptional regulator	461
SARO_RS02985	Saro_0599	644032	644970	LysR family transcriptional regulator	938
SARO_RS02990	Saro_0600	645059	645979	sterol desaturase	920
SARO_RS02995	Saro_0601	645976	647553	sulfotransferase family protein	1577
SARO_RS03000	Saro_0602	647570	647929	hypothetical protein	359
SARO_RS03005	Saro_0603	648049	648384	UrcA family protein	335
SARO_RS03010	Saro_0604	648439	649371	hypothetical protein	932
SARO_RS03015	Saro_0605	649374	651143	allophanate hydrolase	1769
SARO_RS03020	Saro_0606	651140	654733	urea carboxylase	3593
SARO_RS03025	Saro_0607	654730	655365	DUF1989 domain-containing protein	635
SARO_RS03030	Saro_0608	655382	656206	DUF1989 domain-containing protein	824
SARO_RS03035	Saro_0609	656203	656679	ribbon-helix-helix protein%2C CopG family	476
SARO_RS03040	Saro_0610	656681	657466	lauroyl acyltransferase	785
SARO_RS03045	Saro_0611	657484	658299	lipid kinase	815
SARO_RS03050	Saro_0612	658339	659421	lipid kinase	1082
SARO_RS03060	Saro_0613	660041	662467	TonB-dependent receptor	2426
SARO_RS03065	Saro_0614	662553	663497	hypothetical protein	944
SARO_RS03070	Saro_0615	663645	664640	sterol desaturase	995
SARO_RS03075	Saro_0616	664669	665286	hypothetical protein	617
SARO_RS03085	Saro_0617	665462	666613	site-specific integrase	1151
SARO_RS03090	Saro_0618	666617	666838	hypothetical protein	221
SARO_RS03095	Saro_0619	666842	667162	hypothetical protein	320
SARO_RS03100	Saro_0620	667159	667779	MT-A70	620
SARO_RS03105	Saro_0621	667779	668300	DNA repair protein MmcB-related protein	521
SARO_RS03110	Saro_0622	668297	668983	hypothetical protein	686
SARO_RS03115	Saro_0623	668987	669502	hypothetical protein	515
SARO_RS03120	Saro_0624	669506	669823	hypothetical protein	317
SARO_RS20090	Saro_0625	669827	671284	ParB-like nuclease	1457
SARO_RS03130	Saro_0626	671305	672378	hypothetical protein	1073
SARO_RS03135	Saro_0627	672375	672668	hypothetical protein	293
SARO_RS03140	Saro_0629	673218	673670	hypothetical protein	452
SARO_RS03145	Saro_0630	673793	674125	hypothetical protein	332
SARO_RS03150	Saro_0631	674200	674433	hypothetical protein	233
SARO_RS20525	Saro_0632	674523	675227	hypothetical protein	704
SARO_RS03160	Saro_0633	675176	675802	XRE family transcriptional regulator	626
SARO_RS03165	NA	675852	676139	hypothetical protein	287
SARO_RS03170	Saro_0635	676226	676456	hypothetical protein	230
SARO_RS03175	Saro_0636	676567	677037	hypothetical protein	470
SARO_RS03180	Saro_0637	677034	677600	hypothetical protein	566
SARO_RS03185	Saro_0638	677651	677956	hypothetical protein	305
SARO_RS03190	NA	677953	679200	DNA polymerase III subunit beta	1247
SARO_RS03200	NA	679275	681137	DNA primase	1862
SARO_RS03205	Saro_0642	681134	682756	Phage or plasmid primase P4-like	1622
SARO_RS03210	Saro_0643	683070	683543	hypothetical protein	473
SARO_RS03215	Saro_0644	683751	684059	HNH endonuclease	308
SARO_RS03220	NA	684404	684628	hypothetical protein	224
SARO_RS03225	Saro_0646	684636	686372	terminase large subunit	1736
SARO_RS03230	Saro_0647	686369	687673	phage portal protein	1304
SARO_RS03235	Saro_0648	687663	688358	HK97 family phage prohead protease	695
SARO_RS03240	Saro_0649	688371	689768	phage major capsid protein	1397
SARO_RS03245	NA	689846	690067	hypothetical protein	221
SARO_RS03250	Saro_0651	690125	690487	hypothetical protein	362
SARO_RS20095	Saro_0652	690557	691102	hypothetical protein	545
SARO_RS03260	NA	691102	691452	head-tail adaptor protein	350
SARO_RS03265	Saro_0654	691488	692093	Phage protein%2C HK97%2C gp10	605
SARO_RS03270	Saro_0655	692086	692493	DUF3168 domain-containing protein	407
SARO_RS03275	Saro_0656	692508	692723	hypothetical protein	215
SARO_RS03280	Saro_0657	692812	693273	hypothetical protein	461
SARO_RS03285	Saro_0658	693380	693796	hypothetical protein	416
SARO_RS03290	NA	693892	694263	hypothetical protein	371
SARO_RS03295	Saro_0660	694266	697238	hypothetical protein	2972
SARO_RS03300	Saro_0661	697235	698281	hypothetical protein	1046
SARO_RS03305	Saro_0662	698287	699117	hypothetical protein	830
SARO_RS03310	Saro_0663	699232	700221	hypothetical protein	989
SARO_RS03315	Saro_0664	700510	702399	hypothetical protein	1889
SARO_RS03320	Saro_0665	702396	702740	hypothetical protein	344
SARO_RS03325	Saro_0666	702737	703276	hypothetical protein	539
SARO_RS03330	Saro_0667	703273	703542	hypothetical protein	269
SARO_RS20530	Saro_0668	703539	703835	hypothetical protein	296
SARO_RS03340	Saro_0669	704132	706129	hypothetical protein	1997
SARO_RS03345	Saro_0670	706136	707506	hypothetical protein	1370
SARO_RS03350	Saro_0671	707757	708095	hypothetical protein	338
SARO_RS03355	Saro_0672	708399	708689	DUF2218 domain-containing protein	290
SARO_RS03360	Saro_0673	708788	709732	2-keto-4-pentenoate hydratase	944
SARO_RS03365	Saro_0674	709795	711912	CoA-binding protein	2117
SARO_RS03370	Saro_0675	711968	712504	adenine phosphoribosyltransferase	536
SARO_RS03375	Saro_0676	712582	713397	cytochrome c1	815
SARO_RS03380	Saro_0677	713428	714717	cytochrome b	1289
SARO_RS03385	Saro_0678	714729	715307	ubiquinol-cytochrome c reductase iron-sulfur subunit	578
SARO_RS03390	Saro_0679	715567	716622	SAM-dependent methyltransferase	1055
SARO_RS03395	Saro_0680	716619	717518	prolipoprotein diacylglyceryl transferase	899
SARO_RS03400	Saro_0681	717676	719388	AMP-dependent synthetase	1712
SARO_RS03405	Saro_0682	719450	722191	[protein-PII] uridylyltransferase	2741
SARO_RS03410	Saro_0683	722249	722809	DUF179 domain-containing protein	560
SARO_RS03415	Saro_0684	723040	723945	homoserine O-succinyltransferase	905
SARO_RS03420	Saro_0685	724127	724330	50S ribosomal protein L35	203
SARO_RS03425	Saro_0686	724344	724706	50S ribosomal protein L20	362
SARO_RS03430	Saro_0687	724842	725723	AraC family transcriptional regulator	881
SARO_RS03435	Saro_0688	725769	726869	phenylalanine--tRNA ligase subunit alpha	1100
SARO_RS03440	Saro_0689	726866	729256	phenylalanine--tRNA ligase subunit beta	2390
SARO_RS03445	Saro_0690	729333	730856	peptide chain release factor 3	1523
SARO_RS03450	Saro_0691	730917	731789	alpha/beta hydrolase	872
SARO_RS03455	Saro_0692	731798	732535	endonuclease	737
SARO_RS03460	Saro_0693	732711	733049	P-II family nitrogen regulator	338
SARO_RS03465	Saro_0694	733085	734404	ammonium transporter	1319
SARO_RS03470	Saro_0695	734586	735704	histidinol-phosphate aminotransferase	1118
SARO_RS03475	Saro_0696	735701	736654	prephenate dehydrogenase/arogenate dehydrogenase family protein	953
SARO_RS03480	Saro_0697	736651	737943	divalent metal cation transporter	1292
SARO_RS03485	Saro_0698	737927	738610	1-acyl-sn-glycerol-3-phosphate acyltransferase	683
SARO_RS03490	Saro_0699	738625	739173	YdcF family protein	548
SARO_RS03495	Saro_0700	739170	740105	cell division protein	935
SARO_RS03500	Saro_0701	740102	740866	cell division ATP-binding protein FtsE	764
SARO_RS03505	Saro_0702	741015	741899	thioredoxin	884
SARO_RS03515	Saro_0703	742296	743213	NAD(P)-dependent oxidoreductase	917
SARO_RS03520	Saro_0704	743286	746729	bifunctional proline dehydrogenase/L-glutamate gamma-semialdehyde dehydrogenase PutA	3443
SARO_RS03525	Saro_0705	746833	747303	Lrp/AsnC family transcriptional regulator	470
SARO_RS03530	Saro_0706	747278	747925	TetR/AcrR family transcriptional regulator	647
SARO_RS03535	Saro_0707	747979	749004	aromatic ring-hydroxylating dioxygenase subunit alpha	1025
SARO_RS03540	Saro_0708	749075	749500	polyketide cyclase	425
SARO_RS03545	NA	749500	749889	hypothetical protein	389
SARO_RS03550	Saro_0710	749871	750902	xylose isomerase	1031
SARO_RS03555	Saro_0711	750994	752226	MFS transporter	1232
SARO_RS03560	Saro_0712	752468	753583	FAD-binding protein	1115
SARO_RS03565	Saro_0713	753607	754509	glyoxalase	902
SARO_RS03570	Saro_0714	754513	755670	alpha/beta hydrolase	1157
SARO_RS03575	Saro_0715	755671	756129	hypothetical protein	458
SARO_RS03580	Saro_0716	756152	756931	cyclase	779
SARO_RS03585	Saro_0717	756948	757568	ATP-dependent dethiobiotin synthetase BioD	620
SARO_RS03590	Saro_0718	757565	758713	8-amino-7-oxononanoate synthase	1148
SARO_RS03595	Saro_0719	758713	759783	biotin synthase	1070
SARO_RS03600	Saro_0720	759902	760549	ABC transporter ATP-binding protein	647
SARO_RS03605	Saro_0721	760546	761343	capsule polysaccharide transporter	797
SARO_RS03610	Saro_0722	761345	762502	capsule polysaccharide export ABC transporter protein	1157
SARO_RS03615	Saro_0723	762499	763257	methyltransferase domain-containing protein	758
SARO_RS20100	Saro_0724	763254	765296	DUF616 domain-containing protein	2042
SARO_RS20105	Saro_0725	765335	767341	methyltransferase domain-containing protein	2006
SARO_RS03630	Saro_0726	767334	768185	3-deoxy-8-phosphooctulonate synthase	851
SARO_RS03635	NA	768182	769204	KpsF/GutQ family sugar-phosphate isomerase	1022
SARO_RS03640	Saro_0728	769458	770678	capsule polysaccharide transporter	1220
SARO_RS03645	Saro_0729	770732	772492	glycosyl transferase	1760
SARO_RS03650	Saro_0730	772489	773442	hypothetical protein	953
SARO_RS03655	NA	773446	774426	capsule polysaccharide biosynthesis	980
SARO_RS03660	Saro_0732	774648	775061	NADH-quinone oxidoreductase subunit E	413
SARO_RS03665	Saro_0733	775058	776596	formate dehydrogenase subunit beta	1538
SARO_RS03670	Saro_0734	776593	777126	molybdenum cofactor guanylyltransferase	533
SARO_RS03675	Saro_0735	777116	779974	formate dehydrogenase subunit alpha	2858
SARO_RS03680	NA	779971	780237	hypothetical protein	266
SARO_RS03685	Saro_0737	780218	781012	sulfurtransferase FdhD	794
SARO_RS03690	NA	780966	781436	response regulator	470
SARO_RS03695	Saro_0739	781532	782284	hypothetical protein	752
SARO_RS03700	Saro_0740	782384	784855	glycosyl transferase family 1	2471
SARO_RS03705	Saro_0741	784842	786134	glycosidase	1292
SARO_RS03710	Saro_0742	786182	787222	mannose-1-phosphate guanylyltransferase	1040
SARO_RS03715	Saro_0743	787219	788022	mannose-6-phosphate isomerase	803
SARO_RS20110	Saro_0744	788181	789335	glycosyltransferase family 1 protein	1154
SARO_RS03725	Saro_0745	789614	790894	glycosyltransferase family 1 protein	1280
SARO_RS03730	Saro_0746	790968	792065	capsule polysaccharide export inner-membrane protein	1097
SARO_RS03735	Saro_0747	792065	792868	sugar ABC transporter permease	803
SARO_RS03740	Saro_0748	792865	793563	ABC transporter ATP-binding protein	698
SARO_RS03745	NA	793671	794450	class I SAM-dependent methyltransferase	779
SARO_RS20115	Saro_0750	794375	796771	glycosyltransferase family 1 protein	2396
SARO_RS03755	Saro_0751	796771	797691	FkbM family methyltransferase	920
SARO_RS03760	Saro_0752	797758	799029	glycosyltransferase family 1 protein	1271
SARO_RS03765	Saro_0753	799043	800221	capsular polysaccharide biosynthesis protein	1178
SARO_RS03770	Saro_0754	800381	802510	TonB-dependent receptor	2129
SARO_RS03775	Saro_0755	802606	803679	LacI family DNA-binding transcriptional regulator	1073
SARO_RS03780	Saro_0756	803799	805238	xylulokinase	1439
SARO_RS03785	Saro_0757	805250	806563	xylose isomerase	1313
SARO_RS03790	Saro_0758	807011	807910	AraC family transcriptional regulator	899
SARO_RS03795	Saro_0759	807907	809118	cytochrome P450	1211
SARO_RS03800	Saro_0760	809121	811361	TonB-dependent receptor	2240
SARO_RS03805	Saro_0762	812004	812432	hypothetical protein	428
SARO_RS03810	Saro_0763	812451	813524	hypothetical protein	1073
SARO_RS03815	Saro_0764	813526	816048	fimbrial biogenesis outer membrane usher protein	2522
SARO_RS03820	Saro_0765	816051	816803	molecular chaperone	752
SARO_RS03825	Saro_0766	816842	817414	hypothetical protein	572
SARO_RS03830	Saro_0767	817414	818019	hypothetical protein	605
SARO_RS03835	Saro_0768	818022	818591	hypothetical protein	569
SARO_RS03840	Saro_0769	818597	819172	hypothetical protein	575
SARO_RS03845	Saro_0770	819213	819710	hypothetical protein	497
SARO_RS03850	Saro_0771	819769	820344	hypothetical protein	575
SARO_RS03855	NA	820417	820890	hypothetical protein	473
SARO_RS03860	NA	821539	822216	hypothetical protein	677
SARO_RS03865	Saro_0774	822519	823604	alpha-hydroxy-acid oxidizing protein	1085
SARO_RS03870	Saro_0775	823625	824596	DUF1080 domain-containing protein	971
SARO_RS03875	Saro_0776	824644	825819	gfo/Idh/MocA family oxidoreductase	1175
SARO_RS20120	NA	826039	826230	hypothetical protein	191
SARO_RS20540	NA	826246	826389	hypothetical protein	143
SARO_RS03885	Saro_0778	826510	827112	TetR/AcrR family transcriptional regulator	602
SARO_RS03890	Saro_0779	827238	829526	hypothetical protein	2288
SARO_RS03895	Saro_0780	829618	830526	xylose isomerase	908
SARO_RS03900	Saro_0781	830561	830965	hypothetical protein	404
SARO_RS03905	Saro_0782	831038	831862	phytanoyl-CoA dioxygenase family protein	824
SARO_RS20125	Saro_0784	832239	832853	TetR/AcrR family transcriptional regulator	614
SARO_RS03915	Saro_0785	832996	833913	sugar phosphate isomerase/epimerase	917
SARO_RS03920	Saro_0786	833906	834310	hypothetical protein	404
SARO_RS03925	Saro_0787	834388	836754	TonB-dependent receptor	2366
SARO_RS03930	Saro_0788	836845	837762	alpha/beta hydrolase	917
SARO_RS03935	Saro_0789	837765	839096	glycoside hydrolase family 1 protein	1331
SARO_RS03940	Saro_0790	839311	839643	IS6 family transposase	332
SARO_RS03950	Saro_0791	840137	840940	DUF1134 domain-containing protein	803
SARO_RS03955	Saro_0792	840993	842240	aspartate/tyrosine/aromatic aminotransferase	1247
SARO_RS03960	Saro_0793	842319	843251	KR domain-containing protein	932
SARO_RS03965	Saro_0794	843248	844180	KR domain-containing protein	932
SARO_RS03970	Saro_0795	844342	845796	MFS transporter	1454
SARO_RS03975	Saro_0796	845889	846629	nuclear transport factor 2 family protein	740
SARO_RS03980	Saro_0797	846804	848210	NAD-dependent succinate-semialdehyde dehydrogenase	1406
SARO_RS03985	Saro_0798	848253	848978	DUF2490 domain-containing protein	725
SARO_RS03990	Saro_0799	849016	850071	amidohydrolase	1055
SARO_RS03995	Saro_0800	850094	851695	MFS transporter	1601
SARO_RS04000	Saro_0801	851855	852331	DUF3237 domain-containing protein	476
SARO_RS04005	Saro_0802	852328	853812	lignostilbene alpha-beta-dioxygenase	1484
SARO_RS04010	Saro_0803	853881	854354	MarR family transcriptional regulator	473
SARO_RS04015	Saro_0804	854402	855700	MFS transporter	1298
SARO_RS04020	Saro_0805	855966	857228	membrane dipeptidase	1262
SARO_RS04025	Saro_0806	857600	857980	VOC family protein	380
SARO_RS04030	Saro_0807	858057	859466	XRE family transcriptional regulator	1409
SARO_RS04035	Saro_0808	859691	861217	acyl-CoA carboxylase subunit beta	1526
SARO_RS04040	Saro_0809	861245	862423	acetyl-CoA C-acyltransferase	1178
SARO_RS04045	Saro_0810	862426	862866	methylmalonyl-CoA epimerase	440
SARO_RS04050	Saro_0811	862984	865128	methylmalonyl-CoA mutase	2144
SARO_RS04055	Saro_0813	865399	866682	aminotransferase class V-fold PLP-dependent enzyme	1283
SARO_RS04060	Saro_0814	866733	867068	endonuclease	335
SARO_RS04065	NA	867313	867522	hypothetical protein	209
SARO_RS04070	Saro_0815	867522	869543	acetyl/propionyl/methylcrotonyl-CoA carboxylase subunit alpha	2021
SARO_RS04075	Saro_0816	869612	871045	FAD-binding protein	1433
SARO_RS04080	Saro_0817	871129	871578	cytochrome c family protein	449
SARO_RS04085	Saro_0818	871589	873526	alkyl sulfatase	1937
SARO_RS04090	Saro_0819	873669	874724	galactose-1-epimerase	1055
SARO_RS04095	Saro_0820	874729	874998	hypothetical protein	269
SARO_RS04100	Saro_0821	875100	876857	acyl-CoA synthetase	1757
SARO_RS04105	Saro_0822	876948	877616	hypothetical protein	668
SARO_RS04110	Saro_0823	877600	878097	DUF192 domain-containing protein	497
SARO_RS04115	Saro_0824	878184	878597	NADH:ubiquinone oxidoreductase subunit NDUFA12	413
SARO_RS04125	Saro_0826	879049	879840	leucyl/phenylalanyl-tRNA--protein transferase	791
SARO_RS04135	Saro_0827	880205	880684	nucleoside diphosphate kinase regulator	479
SARO_RS04140	NA	880677	880988	AsnC family transcriptional regulator	311
SARO_RS04145	Saro_0829	881069	881854	hypothetical protein	785
SARO_RS04150	Saro_0830	881925	882569	hypothetical protein	644
SARO_RS04155	Saro_0831	882900	883094	preprotein translocase subunit SecE	194
SARO_RS04160	Saro_0832	883127	883663	transcription termination/antitermination protein NusG	536
SARO_RS04165	Saro_0833	883820	884251	50S ribosomal protein L11	431
SARO_RS04170	Saro_0834	884256	884957	50S ribosomal protein L1	701
SARO_RS04175	Saro_0835	885047	885244	hypothetical protein	197
SARO_RS04180	Saro_0836	885225	885779	hypothetical protein	554
SARO_RS04185	Saro_0837	885781	886479	peptidylprolyl isomerase	698
SARO_RS04190	Saro_0838	886512	888626	DUF3857 domain-containing protein	2114
SARO_RS04195	Saro_0839	888663	889424	competence/damage-inducible protein A	761
SARO_RS04200	Saro_0840	889465	890988	NAD(P)/FAD-dependent oxidoreductase	1523
SARO_RS04205	Saro_0841	891079	892053	magnesium and cobalt transport protein CorA	974
SARO_RS04210	Saro_0842	892181	892828	DUF47 domain-containing protein	647
SARO_RS04215	Saro_0843	892853	893851	inorganic phosphate transporter	998
SARO_RS04220	Saro_0844	893966	895585	peptidase M28	1619
SARO_RS04225	Saro_0845	895720	897009	DUF3391 domain-containing protein	1289
SARO_RS04230	Saro_0846	897013	898428	30S ribosomal protein S12 methylthiotransferase RimO	1415
SARO_RS04235	Saro_0847	898533	898943	DUF1761 domain-containing protein	410
SARO_RS04240	Saro_0848	898940	899983	potassium transporter TrkA	1043
SARO_RS04245	Saro_0849	899983	900738	M23 family peptidase	755
SARO_RS04250	Saro_0850	900738	902018	serine--tRNA ligase	1280
SARO_RS04255	Saro_0851	902064	902255	DUF2892 domain-containing protein	191
SARO_RS04260	Saro_0852	902522	904303	methyl-accepting chemotaxis protein	1781
SARO_RS04270	Saro_0853	904571	904870	DUF3297 domain-containing protein	299
SARO_RS04275	Saro_0854	904919	905815	LysR family transcriptional regulator	896
SARO_RS04280	Saro_0855	905920	907416	methylmalonate-semialdehyde dehydrogenase (CoA acylating)	1496
SARO_RS04285	Saro_0856	907491	907985	hypothetical protein	494
SARO_RS04290	Saro_0857	908006	908311	hypothetical protein	305
SARO_RS04295	Saro_0858	908398	909540	acyl-CoA dehydrogenase	1142
SARO_RS04300	Saro_0859	909537	910583	enoyl-CoA hydratase/isomerase family protein	1046
SARO_RS04305	Saro_0860	910697	911482	enoyl-CoA hydratase	785
SARO_RS04310	Saro_0861	911487	912356	3-hydroxyisobutyrate dehydrogenase	869
SARO_RS20130	Saro_0862	912404	913141	CHAP domain-containing protein	737
SARO_RS04320	Saro_0863	913308	914693	ribosome biogenesis GTPase Der	1385
SARO_RS04325	Saro_0864	914694	916976	TonB-dependent receptor	2282
SARO_RS04330	Saro_0865	917069	917890	hypothetical protein	821
SARO_RS04335	Saro_0866	917991	920645	hypothetical protein	2654
SARO_RS04340	Saro_0867	920716	921891	acetyl-CoA C-acyltransferase	1175
SARO_RS04345	Saro_0868	921894	923498	4-coumarate--CoA ligase	1604
SARO_RS04350	Saro_0869	923513	924769	3-hydroxyacyl-CoA dehydrogenase	1256
SARO_RS04355	Saro_0870	924792	926024	serine hydrolase	1232
SARO_RS04360	Saro_0871	926038	926886	thioesterase family protein	848
SARO_RS04365	Saro_0872	927106	928386	MFS transporter	1280
SARO_RS04370	Saro_0873	928492	929379	LysR family transcriptional regulator	887
SARO_RS04375	Saro_0874	929478	930590	S-(hydroxymethyl)glutathione dehydrogenase/class III alcohol dehydrogenase	1112
SARO_RS04380	Saro_0875	930813	931592	3-oxoacyl-ACP reductase	779
SARO_RS04385	Saro_0876	931664	932206	NUDIX hydrolase	542
SARO_RS04390	Saro_0877	932203	932886	membrane protein	683
SARO_RS04395	Saro_0878	932898	933737	TPM domain-containing protein	839
SARO_RS04400	Saro_0879	933739	934365	LemA family protein	626
SARO_RS04405	Saro_0880	934548	934988	large conductance mechanosensitive channel protein MscL	440
SARO_RS04410	Saro_0881	935440	935685	membrane protein	245
SARO_RS04415	Saro_0882	935831	937096	succinylarginine dihydrolase	1265
SARO_RS04420	Saro_0883	937249	938286	arginine N-succinyltransferase	1037
SARO_RS04425	Saro_0884	938283	939491	hypothetical protein	1208
SARO_RS04430	Saro_0885	939734	941863	malate synthase G	2129
SARO_RS04435	Saro_0886	941886	942707	ribosomal RNA small subunit methyltransferase A	821
SARO_RS04440	Saro_0887	942704	943711	4-hydroxythreonine-4-phosphate dehydrogenase PdxA	1007
SARO_RS04445	Saro_0888	943788	945158	peptidyl-prolyl cis-trans isomerase	1370
SARO_RS04450	Saro_0889	945287	947557	LPS-assembly protein LptD	2270
SARO_RS04455	Saro_0890	947659	949116	leucyl aminopeptidase	1457
SARO_RS20560	Saro_0891	949181	949333	DUF2256 domain-containing protein	152
SARO_RS04460	Saro_0892	949333	949764	DNA polymerase III subunit chi	431
SARO_RS04465	Saro_0893	949958	950257	excinuclease ABC subunit C	299
SARO_RS04470	Saro_0894	950467	950889	nucleoside-diphosphate kinase	422
SARO_RS04475	Saro_0895	951145	953454	TonB-dependent receptor	2309
SARO_RS04480	Saro_0896	953540	953791	hypothetical protein	251
SARO_RS04485	Saro_0897	953832	954965	hypothetical protein	1133
SARO_RS04490	Saro_0898	954970	955557	phosphoribosylglycinamide formyltransferase	587
SARO_RS04495	Saro_0899	955550	956656	phosphoribosylformylglycinamidine cyclo-ligase	1106
SARO_RS04500	Saro_0900	956793	958061	hypothetical protein	1268
SARO_RS04505	Saro_0901	958095	958709	ATPase	614
SARO_RS04510	Saro_0902	958737	959459	serine acetyltransferase	722
SARO_RS04515	Saro_0903	959495	959827	DUF2794 domain-containing protein	332
SARO_RS04520	Saro_0904	959841	960254	PaaI family thioesterase	413
SARO_RS04525	Saro_0905	960251	960754	PaaI family thioesterase	503
SARO_RS04530	Saro_0906	960808	961275	Holliday junction resolvase RuvX	467
SARO_RS04535	Saro_0907	961272	962387	DUF3089 domain-containing protein	1115
SARO_RS04540	Saro_0908	962391	963458	AI-2E family transporter	1067
SARO_RS04545	Saro_0909	963464	964270	signal peptidase I	806
SARO_RS04550	Saro_0910	964366	964785	holo-ACP synthase	419
SARO_RS04555	Saro_0911	964782	965525	pyridoxine 5'-phosphate synthase	743
SARO_RS04560	Saro_0912	965522	966106	orotate phosphoribosyltransferase	584
SARO_RS04565	Saro_0913	966325	967434	cytochrome c oxidase subunit II	1109
SARO_RS04570	Saro_0914	967462	969150	cytochrome c oxidase subunit I	1688
SARO_RS04575	Saro_0915	969351	970265	protoheme IX farnesyltransferase	914
SARO_RS04580	Saro_0917	970439	971068	cytochrome c oxidase assembly protein	629
SARO_RS04585	Saro_0918	971151	971972	cytochrome c oxidase subunit 3	821
SARO_RS20565	Saro_0919	971972	972343	DUF983 domain-containing protein	371
SARO_RS04595	Saro_0920	972343	972927	SURF1 family protein	584
SARO_RS04600	Saro_0921	973079	974500	threonine synthase	1421
SARO_RS04605	Saro_0922	974493	975377	SAM-dependent methyltransferase	884
SARO_RS04610	Saro_0923	975431	975805	dihydroneopterin aldolase	374
SARO_RS04615	Saro_0924	975805	976563	KR domain-containing protein	758
SARO_RS04620	Saro_0925	976560	977579	GTP 3'%2C8-cyclase MoaA	1019
SARO_RS04625	Saro_0926	977579	977815	thiamine biosynthesis protein ThiS	236
SARO_RS04630	Saro_0927	977817	978263	molybdopterin converting factor	446
SARO_RS20140	Saro_0928	978281	978910	hypothetical protein	629
SARO_RS04640	Saro_0929	979072	979368	50S ribosomal protein L21	296
SARO_RS04645	Saro_0930	979395	979664	50S ribosomal protein L27	269
SARO_RS04650	Saro_0931	979898	980467	N-acetyltransferase	569
SARO_RS04655	Saro_0932	980516	981400	metal-dependent hydrolase	884
SARO_RS04660	Saro_0933	981438	982028	TetR/AcrR family transcriptional regulator	590
SARO_RS04665	Saro_0934	982012	982758	folate-binding protein	746
SARO_RS04670	Saro_0935	982797	983837	dihydroorotase	1040
SARO_RS04675	Saro_0936	983841	984728	EamA family transporter RarD	887
SARO_RS04680	Saro_0937	984937	985431	glycine zipper 2TM domain-containing protein	494
SARO_RS04685	Saro_0938	985557	985784	hypothetical protein	227
SARO_RS04690	Saro_0939	985781	987196	N-succinylglutamate 5-semialdehyde dehydrogenase	1415
SARO_RS04695	Saro_0940	987315	988724	YdiU family protein	1409
SARO_RS04700	Saro_0941	988797	989651	alpha/beta hydrolase	854
SARO_RS04705	Saro_0942	989648	990808	glycosyl transferase family 1	1160
SARO_RS04710	Saro_0943	990938	991699	hypothetical protein	761
SARO_RS04715	Saro_0944	991721	993067	pyrrolo-quinoline quinone	1346
SARO_RS04720	Saro_0945	993110	994444	protein-S-isoprenylcysteine methyltransferase	1334
SARO_RS04725	Saro_0946	994592	994792	hypothetical protein	200
SARO_RS04730	Saro_0947	994818	995099	hypothetical protein	281
SARO_RS04735	Saro_0948	995096	995395	antibiotic biosynthesis monooxygenase	299
SARO_RS04740	Saro_0949	995490	996863	glutamate--cysteine ligase	1373
SARO_RS04745	Saro_0950	996954	997703	16S rRNA (uracil(1498)-N(3))-methyltransferase	749
SARO_RS04750	Saro_0951	997752	998666	4-hydroxybenzoate octaprenyltransferase	914
SARO_RS20145	Saro_0952	998645	999553	hypothetical protein	908
SARO_RS04760	Saro_0953	999480	999857	VOC family protein	377
SARO_RS04765	Saro_0954	1000009	1000449	redox-sensitive transcriptional activator SoxR	440
SARO_RS04770	Saro_0955	1000446	1003886	chromosome segregation protein SMC	3440
SARO_RS04775	Saro_0956	1003928	1004677	protein disulfide-isomerase	749
SARO_RS04780	Saro_0957	1005022	1005348	excinuclease ABC subunit C	326
SARO_RS04785	Saro_0958	1005560	1006276	protein disulfide-isomerase	716
SARO_RS04790	Saro_0959	1006273	1006842	DUF721 domain-containing protein	569
SARO_RS04795	Saro_0960	1006872	1007951	A/G-specific adenine glycosylase	1079
SARO_RS04800	Saro_0961	1007956	1009251	serine hydrolase	1295
SARO_RS04805	Saro_0962	1009248	1010132	NAD(+) diphosphatase	884
SARO_RS04810	Saro_0963	1010129	1010821	DsbA family oxidoreductase	692
SARO_RS04815	Saro_0964	1010832	1011239	DUF1489 domain-containing protein	407
SARO_RS04820	Saro_0965	1011254	1012699	magnesium transporter	1445
SARO_RS04825	Saro_0966	1012810	1013265	peptidylprolyl isomerase	455
SARO_RS04830	Saro_0967	1013326	1014654	glutamate--tRNA ligase 1	1328
SARO_RS04835	Saro_0968	1014694	1015128	hypothetical protein	434
SARO_RS04840	Saro_0969	1015181	1015429	hypothetical protein	248
SARO_RS04845	Saro_0970	1015433	1017100	NAD+ synthase	1667
SARO_RS04850	Saro_0971	1017201	1018136	ribose-phosphate pyrophosphokinase	935
SARO_RS04855	Saro_0972	1018189	1018677	polyketide cyclase	488
SARO_RS04860	Saro_0973	1018762	1019349	TetR/AcrR family transcriptional regulator	587
SARO_RS04865	Saro_0974	1019333	1020274	AraC family transcriptional regulator	941
SARO_RS04870	Saro_0975	1020437	1021216	histidinol phosphate phosphatase	779
SARO_RS04875	Saro_0976	1021224	1021673	gamma-glutamylcyclotransferase	449
SARO_RS04880	Saro_0977	1021670	1022071	hypothetical protein	401
SARO_RS04885	Saro_0978	1022068	1022949	LysR family transcriptional regulator	881
SARO_RS04890	Saro_0979	1022952	1023893	HlyC/CorC family transporter	941
SARO_RS04895	Saro_0980	1023914	1024417	endoribonuclease YbeY	503
SARO_RS04900	Saro_0981	1024414	1025460	PhoH family protein	1046
SARO_RS04905	Saro_0982	1025606	1026937	tRNA (N6-isopentenyl adenosine(37)-C2)-methylthiotransferase MiaB	1331
SARO_RS04910	Saro_0983	1026972	1027664	1-acyl-sn-glycerol-3-phosphate acyltransferase	692
SARO_RS04915	Saro_0984	1027729	1028151	transcriptional repressor	422
SARO_RS04920	Saro_0985	1028255	1028692	MucR family transcriptional regulator	437
SARO_RS04925	Saro_0986	1028861	1029334	GNAT family N-acetyltransferase	473
SARO_RS04930	Saro_0987	1029346	1029966	tRNA (adenosine(37)-N6)-threonylcarbamoyltransferase complex dimerization subunit type 1 TsaB	620
SARO_RS04935	Saro_0988	1029983	1030561	NifU family protein	578
SARO_RS04940	Saro_0989	1030696	1031259	FKBP-type peptidyl-prolyl cis-trans isomerase	563
SARO_RS04945	Saro_0990	1031323	1034208	insulinase family protein	2885
SARO_RS04950	Saro_0991	1034325	1035698	3-deoxy-7-phosphoheptulonate synthase class II	1373
SARO_RS20150	Saro_0992	1035736	1036329	TetR/AcrR family transcriptional regulator	593
SARO_RS20570	NA	1036335	1036994	cupin domain-containing protein	659
SARO_RS04965	Saro_0994	1036891	1037967	phosphotransferase family protein	1076
SARO_RS04970	Saro_0995	1037964	1039052	alcohol dehydrogenase	1088
SARO_RS04975	Saro_0996	1039072	1040364	acyl-CoA dehydrogenase	1292
SARO_RS04980	Saro_0997	1040458	1041885	Na+/melibiose symporter	1427
SARO_RS04985	Saro_0998	1041882	1042730	NAD(P)-dependent oxidoreductase	848
SARO_RS04990	Saro_0999	1042925	1044085	acyl-CoA dehydrogenase	1160
SARO_RS04995	Saro_1000	1044089	1045228	acyl-CoA dehydrogenase	1139
SARO_RS05000	Saro_1001	1045340	1046143	KR domain-containing protein	803
SARO_RS05005	Saro_1002	1046149	1047036	gluconolactonase	887
SARO_RS05010	Saro_1003	1047044	1047709	guanylate kinase	665
SARO_RS05015	Saro_1004	1047777	1048169	hypothetical protein	392
SARO_RS05020	Saro_1005	1048204	1048704	hypothetical protein	500
SARO_RS05025	Saro_1006	1048789	1049382	imidazoleglycerol-phosphate dehydratase	593
SARO_RS05030	Saro_1007	1049375	1050004	imidazole glycerol phosphate synthase subunit HisH	629
SARO_RS05035	Saro_1008	1050070	1051209	glycosidase	1139
SARO_RS05040	Saro_1009	1051232	1051957	1-(5-phosphoribosyl)-5-((5-phosphoribosylamino)methylideneamino)imidazole-4-carboxamide isomerase	725
SARO_RS05045	Saro_1010	1051962	1052735	imidazole glycerol phosphate synthase subunit HisF	773
SARO_RS05050	Saro_1011	1053185	1053508	phosphoribosyl-ATP pyrophosphatase	323
SARO_RS05055	Saro_1012	1053510	1053887	histidine triad nucleotide-binding protein	377
SARO_RS05060	Saro_1013	1053963	1054427	thioesterase	464
SARO_RS05065	Saro_1014	1054424	1055125	protein TolQ	701
SARO_RS05070	Saro_1015	1055135	1055581	biopolymer transporter ExbD	446
SARO_RS05075	Saro_1016	1055592	1056473	hypothetical protein	881
SARO_RS05080	Saro_1017	1056470	1057855	protein TolB 2	1385
SARO_RS05085	Saro_1018	1057969	1058481	peptidoglycan-associated lipoprotein Pal	512
SARO_RS05090	Saro_1019	1058602	1059135	molecular chaperone DnaJ	533
SARO_RS05095	Saro_1020	1059123	1060022	hypothetical protein	899
SARO_RS05100	Saro_1021	1059940	1061142	CCA tRNA nucleotidyltransferase	1202
SARO_RS05105	Saro_1022	1061135	1061749	CoA pyrophosphatase	614
SARO_RS05110	Saro_1023	1061746	1062315	DUF1285 domain-containing protein	569
SARO_RS05115	Saro_1024	1062338	1062847	N-acetyltransferase	509
SARO_RS05120	Saro_1025	1063077	1064498	cytochrome ubiquinol oxidase subunit I	1421
SARO_RS05125	Saro_1026	1064498	1065496	cytochrome d ubiquinol oxidase subunit II	998
SARO_RS20575	Saro_1027	1065483	1065644	DUF2474 domain-containing protein	161
SARO_RS05130	Saro_1028	1065625	1067019	helix-turn-helix domain-containing protein	1394
SARO_RS05135	Saro_1029	1067166	1068761	isocitrate lyase	1595
SARO_RS05140	Saro_1031	1069183	1071492	GGDEF domain-containing protein	2309
SARO_RS05145	Saro_1032	1071489	1072166	phosphoribosylformylglycinamidine synthase subunit PurQ	677
SARO_RS05150	Saro_1033	1072181	1072414	phosphoribosylformylglycinamidine synthase subunit PurS	233
SARO_RS05155	Saro_1034	1072837	1073451	TetR family transcriptional regulator	614
SARO_RS05160	Saro_1035	1073388	1074422	hypothetical protein	1034
SARO_RS05165	Saro_1036	1074419	1075405	ABC transporter ATP-binding protein	986
SARO_RS05170	Saro_1037	1075402	1076550	ABC transporter permease	1148
SARO_RS05175	Saro_1038	1076575	1079421	insulinase family protein	2846
SARO_RS05180	Saro_1039	1079480	1079674	hypothetical protein	194
SARO_RS05185	Saro_1040	1079674	1079976	hypothetical protein	302
SARO_RS05190	Saro_1041	1080291	1081076	phosphoribosylaminoimidazolesuccinocarboxamide synthase	785
SARO_RS05195	Saro_1042	1081361	1081786	hypothetical protein	425
SARO_RS05200	Saro_1043	1081783	1082370	N-acetyltransferase	587
SARO_RS05205	Saro_1044	1082364	1083260	amidohydrolase	896
SARO_RS05210	Saro_1045	1083306	1085522	MFS transporter	2216
SARO_RS05215	Saro_1046	1085515	1086528	acyl carrier protein	1013
SARO_RS05220	Saro_1047	1086525	1086989	low molecular weight phosphotyrosine protein phosphatase	464
SARO_RS05225	Saro_1048	1087170	1087943	DeoR/GlpR transcriptional regulator	773
SARO_RS05230	Saro_1049	1088007	1089080	L-rhamnose/proton symporter RhaT	1073
SARO_RS05235	Saro_1050	1089104	1090249	alpha-hydroxy-acid oxidizing protein	1145
SARO_RS05240	Saro_1051	1090260	1091609	carbohydrate kinase	1349
SARO_RS05245	Saro_1052	1091834	1092763	hypothetical protein	929
SARO_RS05250	Saro_1053	1093114	1095501	TonB-dependent receptor	2387
SARO_RS05255	Saro_1054	1095516	1097246	amidohydrolase	1730
SARO_RS05265	Saro_1055	1097674	1097847	DNA gyrase inhibitor YacG	173
SARO_RS05270	Saro_1056	1097844	1098842	ribonuclease	998
SARO_RS05275	Saro_1057	1098832	1099437	maf-like protein	605
SARO_RS05280	Saro_1058	1099437	1099682	translation initiation factor IF-1	245
SARO_RS05285	Saro_1059	1100033	1102534	TonB-denpendent receptor	2501
SARO_RS05290	Saro_1060	1102730	1104667	excinuclease ABC subunit UvrC	1937
SARO_RS05295	Saro_1061	1104677	1105735	cysteine synthase	1058
SARO_RS05300	Saro_1062	1105871	1106659	hypothetical protein	788
SARO_RS05305	NA	1106656	1107108	hypothetical protein	452
SARO_RS05310	Saro_1064	1107109	1108011	acyl-CoA thioesterase II	902
SARO_RS05315	Saro_1065	1108056	1108937	transcriptional regulator	881
SARO_RS05320	Saro_1066	1108934	1110097	GNAT family N-acetyltransferase	1163
SARO_RS05325	Saro_1067	1110255	1112378	sodium-translocating pyrophosphatase	2123
SARO_RS05330	Saro_1068	1112500	1113561	thiamine-phosphate kinase	1061
SARO_RS05335	Saro_1069	1113487	1114659	acetyl-CoA C-acyltransferase	1172
SARO_RS05340	Saro_1070	1114693	1115478	3-hydroxy-2-methylbutyryl-CoA dehydrogenase	785
SARO_RS05345	Saro_1071	1115540	1116412	enoyl-CoA hydratase	872
SARO_RS05350	Saro_1072	1116409	1117047	TetR family transcriptional regulator	638
SARO_RS05355	Saro_1073	1117252	1117710	MarR family transcriptional regulator	458
SARO_RS05360	Saro_1074	1117707	1118714	FAA hydrolase family protein	1007
SARO_RS05365	Saro_1075	1118771	1119778	type II secretion system F family protein	1007
SARO_RS05370	Saro_1076	1119798	1120772	type II secretion system protein	974
SARO_RS05375	Saro_1077	1120816	1122090	pilus assembly protein CpaE	1274
SARO_RS05380	Saro_1078	1122095	1122766	hypothetical protein	671
SARO_RS05385	Saro_1079	1122781	1124400	BON domain-containing protein	1619
SARO_RS05390	Saro_1080	1124402	1125430	Flp pilus assembly protein CpaB	1028
SARO_RS05395	Saro_1081	1125506	1126006	peptidase	500
SARO_RS05400	Saro_1082	1126076	1127068	alpha/beta hydrolase	992
SARO_RS05405	Saro_1083	1127065	1128174	FAD-binding oxidoreductase	1109
SARO_RS05410	Saro_1084	1128266	1128448	DUF1508 domain-containing protein	182
SARO_RS05415	Saro_1085	1128544	1128975	ribonuclease H	431
SARO_RS05420	Saro_1086	1128972	1129958	homoserine kinase	986
SARO_RS05425	Saro_1087	1129961	1130929	4-hydroxy-3-methylbut-2-enyl diphosphate reductase	968
SARO_RS05430	Saro_1088	1131056	1131718	hypothetical protein	662
SARO_RS05435	Saro_1089	1131811	1133559	arginine--tRNA ligase	1748
SARO_RS05440	Saro_1090	1133585	1134334	hypothetical protein	749
SARO_RS05445	Saro_1091	1134481	1135497	beta-N-acetylhexosaminidase	1016
SARO_RS05450	Saro_1092	1135497	1136294	segregation/condensation protein A	797
SARO_RS05455	Saro_1093	1136291	1136938	SMC-Scp complex subunit ScpB	647
SARO_RS05460	Saro_1094	1137023	1137274	twin-arginine translocase TatA/TatE family subunit	251
SARO_RS05465	Saro_1095	1137301	1137729	twin-arginine translocase subunit TatB	428
SARO_RS05470	Saro_1096	1137726	1138565	twin-arginine translocase subunit TatC	839
SARO_RS05475	Saro_1097	1138736	1140442	metal-dependent hydrolase	1706
SARO_RS05480	Saro_1098	1140439	1141377	NAD(P)-dependent oxidoreductase	938
SARO_RS05485	NA	1141436	1141846	hypothetical protein	410
SARO_RS05490	Saro_1100	1141884	1143149	threonine ammonia-lyase	1265
SARO_RS05495	Saro_1101	1143360	1144214	arginyl-tRNA-protein transferase	854
SARO_RS05500	Saro_1102	1144285	1146414	outer membrane protein assembly factor	2129
SARO_RS05505	Saro_1103	1146414	1150610	translocation/assembly module TamB	4196
SARO_RS05510	Saro_1104	1150672	1152096	aldehyde dehydrogenase family protein	1424
SARO_RS05515	Saro_1106	1152536	1154830	bifunctional diguanylate cyclase/phosphodiesterase	2294
SARO_RS05520	Saro_1107	1154865	1155350	CHAP domain-containing protein	485
SARO_RS05525	Saro_1108	1155575	1156984	type I glutamate--ammonia ligase	1409
SARO_RS05530	Saro_1109	1157136	1157474	DUF3240 domain-containing protein	338
SARO_RS05535	Saro_1110	1157759	1158598	type I methionyl aminopeptidase	839
SARO_RS05540	Saro_1111	1158645	1159451	DUF3298/DUF4163 domain-containing protein	806
SARO_RS05545	Saro_1112	1159505	1160887	leucyl aminopeptidase family protein	1382
SARO_RS05550	Saro_1113	1161016	1161315	hypothetical protein	299
SARO_RS05555	Saro_1114	1161312	1162241	N-acetyl-gamma-glutamyl-phosphate reductase	929
SARO_RS05560	Saro_1115	1162325	1162642	ferredoxin	317
SARO_RS05565	Saro_1116	1162772	1163389	DNA-3-methyladenine glycosylase 2 family protein	617
SARO_RS05570	Saro_1117	1163430	1164230	short-chain dehydrogenase	800
SARO_RS05575	Saro_1118	1164233	1164523	pterin-4-alpha-carbinolamine dehydratase	290
SARO_RS05580	Saro_1119	1164585	1165160	cytochrome c biogenesis ATP-binding export protein CcmA	575
SARO_RS05585	Saro_1120	1165157	1165819	heme exporter protein CcmB	662
SARO_RS05590	Saro_1121	1165884	1166882	cysteine synthase A	998
SARO_RS05595	Saro_1122	1166897	1167280	hypothetical protein	383
SARO_RS05600	Saro_1123	1167283	1168020	hypothetical protein	737
SARO_RS05605	Saro_1124	1168272	1168838	division/cell wall cluster transcriptional repressor MraZ	566
SARO_RS05610	Saro_1125	1168835	1169824	ribosomal RNA small subunit methyltransferase H	989
SARO_RS05620	Saro_1127	1170678	1172423	penicillin-binding protein 2	1745
SARO_RS05625	Saro_1128	1172420	1173868	UDP-N-acetylmuramoyl-L-alanyl-D-glutamate--2%2C6-diaminopimelate ligase	1448
SARO_RS05630	Saro_1129	1173865	1175334	UDP-N-acetylmuramoylalanyl-D-glutamyl-2%2C 6-diaminopimelate--D-alanyl-D-alanine ligase	1469
SARO_RS05635	Saro_1130	1175335	1176399	phospho-N-acetylmuramoyl-pentapeptide-transferase	1064
SARO_RS05640	Saro_1131	1176396	1177727	UDP-N-acetylmuramoyl-L-alanine--D-glutamate ligase	1331
SARO_RS05645	Saro_1132	1177766	1178959	cell division protein FtsW	1193
SARO_RS05650	Saro_1133	1178956	1180122	undecaprenyldiphospho-muramoylpentapeptide beta-N- acetylglucosaminyltransferase	1166
SARO_RS05655	Saro_1134	1180119	1181543	UDP-N-acetylmuramate--L-alanine ligase	1424
SARO_RS05660	Saro_1135	1181540	1182433	UDP-N-acetylenolpyruvoylglucosamine reductase	893
SARO_RS05665	Saro_1136	1182477	1183418	D-alanine--D-alanine ligase	941
SARO_RS05670	Saro_1137	1183423	1184385	cell division protein FtsQ	962
SARO_RS05675	Saro_1138	1184393	1185673	cell division protein FtsA	1280
SARO_RS05680	Saro_1139	1185868	1187343	cell division protein FtsZ	1475
SARO_RS05685	Saro_1140	1187406	1189598	SPOR domain-containing protein	2192
SARO_RS05690	Saro_1141	1189801	1190304	hypothetical protein	503
SARO_RS05695	Saro_1142	1190387	1191196	pyrroline-5-carboxylate reductase	809
SARO_RS05700	Saro_1143	1191311	1192054	BAX inhibitor (BI)-1/YccA family protein	743
SARO_RS05705	Saro_1144	1192227	1192958	hypothetical protein	731
SARO_RS05715	Saro_1145	1193278	1194336	GTPase ObgE	1058
SARO_RS05720	Saro_1146	1194468	1195601	glutamate 5-kinase	1133
SARO_RS05725	Saro_1147	1195601	1196521	epimerase	920
SARO_RS05730	Saro_1148	1196622	1197038	DUF805 domain-containing protein	416
SARO_RS05735	Saro_1149	1197056	1197472	DUF805 domain-containing protein	416
SARO_RS05740	Saro_1150	1197469	1200012	ABC transporter permease	2543
SARO_RS05745	Saro_1151	1200009	1200701	ABC transporter	692
SARO_RS05750	Saro_1152	1200770	1201453	arylesterase	683
SARO_RS05755	Saro_1153	1201482	1202555	DNA replication and repair protein RecF	1073
SARO_RS05760	Saro_1154	1202640	1203665	phage shock protein operon transcriptional activator	1025
SARO_RS05765	Saro_1156	1203995	1204819	phage shock protein PspA	824
SARO_RS05770	Saro_1157	1204823	1205119	envelope stress response membrane protein PspB	296
SARO_RS05775	Saro_1158	1205116	1205490	envelope stress response membrane protein PspC	374
SARO_RS05780	Saro_1159	1205522	1205803	hypothetical protein	281
SARO_RS05785	Saro_1160	1205800	1206111	hypothetical protein	311
SARO_RS05790	Saro_1161	1206108	1206380	hypothetical protein	272
SARO_RS05795	Saro_1162	1206395	1206649	hypothetical protein	254
SARO_RS05800	Saro_1163	1206672	1206884	hypothetical protein	212
SARO_RS05805	Saro_1164	1206957	1207370	Fe-S metabolism protein SufE	413
SARO_RS05810	Saro_1165	1207388	1207738	DUF454 domain-containing protein	350
SARO_RS05815	Saro_1166	1207714	1208808	acyltransferase	1094
SARO_RS05820	Saro_1167	1208875	1209450	hypothetical protein	575
SARO_RS05825	Saro_1168	1209469	1209987	beta-carotene hydroxylase	518
SARO_RS05830	Saro_1169	1210124	1210504	hypothetical protein	380
SARO_RS05835	Saro_1170	1210614	1212050	3-isopropylmalate dehydratase large subunit	1436
SARO_RS05840	Saro_1171	1212058	1212588	hypothetical protein	530
SARO_RS05845	Saro_1172	1212585	1213091	DNA-deoxyinosine glycosylase	506
SARO_RS05850	Saro_1173	1213375	1213983	3-isopropylmalate dehydratase small subunit	608
SARO_RS05855	Saro_1174	1214075	1215076	NADPH:quinone oxidoreductase family protein	1001
SARO_RS05860	Saro_1175	1215126	1215764	trimeric intracellular cation channel family protein	638
SARO_RS05865	Saro_1176	1215757	1216803	nitronate monooxygenase	1046
SARO_RS05870	Saro_1177	1216809	1217006	hypothetical protein	197
SARO_RS05875	Saro_1178	1217118	1218518	dihydrolipoyl dehydrogenase	1400
SARO_RS05880	Saro_1179	1218600	1219826	dihydrolipoyllysine-residue succinyltransferase	1226
SARO_RS05885	Saro_1180	1219865	1222717	2-oxoglutarate dehydrogenase E1 component	2852
SARO_RS05890	Saro_1181	1222937	1223827	succinate--CoA ligase subunit alpha	890
SARO_RS05895	Saro_1182	1223941	1224903	malate dehydrogenase	962
SARO_RS05900	Saro_1183	1225225	1225536	hypothetical protein	311
SARO_RS05905	NA	1225715	1226416	endo alpha-1%2C4 polygalactosaminidase	701
SARO_RS05910	Saro_1185	1226780	1228009	cell wall hydrolase	1229
SARO_RS05915	Saro_1186	1228490	1230394	TonB-dependent receptor	1904
SARO_RS05920	NA	1230445	1231398	periplasmic binding protein	953
SARO_RS05925	Saro_1188	1231395	1232357	iron ABC transporter permease	962
SARO_RS05930	Saro_1189	1232357	1233088	ABC transporter ATP-binding protein	731
SARO_RS05935	NA	1233089	1233292	hypothetical protein	203
SARO_RS05940	Saro_1190	1233486	1234793	DUF560 domain-containing protein	1307
SARO_RS05945	Saro_1191	1234849	1235709	hypothetical protein	860
SARO_RS05950	Saro_1192	1235856	1238768	excinuclease ABC subunit UvrA	2912
SARO_RS05955	NA	1238854	1239360	hypothetical protein	506
SARO_RS20155	Saro_1194	1240311	1241567	CHRD domain-containing protein	1256
SARO_RS05970	Saro_1195	1242494	1243708	argininosuccinate synthase	1214
SARO_RS05975	Saro_1196	1243805	1245124	hypothetical protein	1319
SARO_RS05980	Saro_1197	1245211	1246557	aldehyde dehydrogenase	1346
SARO_RS05985	Saro_1198	1246715	1247386	phosphoglycolate phosphatase	671
SARO_RS05990	Saro_1199	1247448	1248821	bifunctional UDP-N-acetylglucosamine diphosphorylase/glucosamine-1-phosphate N-acetyltransferase GlmU	1373
SARO_RS05995	Saro_1200	1248898	1249146	CopG family transcriptional regulator	248
SARO_RS06000	Saro_1201	1249150	1249515	PIN domain-containing protein	365
SARO_RS06005	Saro_1202	1249534	1251357	glutamine--fructose-6-phosphate transaminase (isomerizing)	1823
SARO_RS06010	Saro_1203	1251369	1251824	tRNA (cytidine(34)-2'-O)-methyltransferase	455
SARO_RS06020	Saro_1204	1252074	1252859	sulfite exporter TauE/SafE family protein	785
SARO_RS06025	Saro_1205	1252859	1253782	MBL fold metallo-hydrolase	923
SARO_RS06030	Saro_1206	1253908	1254222	transcriptional regulator	314
SARO_RS06035	Saro_1207	1254345	1254989	twin-arginine translocation pathway signal protein	644
SARO_RS06040	Saro_1208	1255008	1256687	GMC family oxidoreductase	1679
SARO_RS06045	Saro_1209	1256692	1258152	MFS transporter	1460
SARO_RS06050	Saro_1210	1258216	1258803	HD domain-containing protein	587
SARO_RS06055	Saro_1211	1258874	1260457	fatty acid--CoA ligase	1583
SARO_RS20160	Saro_1212	1260614	1261603	DUF4402 domain-containing protein	989
SARO_RS06065	Saro_1213	1261600	1264326	hypothetical protein	2726
SARO_RS06070	Saro_1214	1264328	1265212	hypothetical protein	884
SARO_RS06075	Saro_1215	1265224	1265649	hypothetical protein	425
SARO_RS06080	Saro_1216	1265710	1266237	DUF4402 domain-containing protein	527
SARO_RS06085	Saro_1217	1266836	1267111	HU family DNA-binding protein	275
SARO_RS06090	Saro_1218	1267442	1268650	efflux RND transporter periplasmic adaptor subunit	1208
SARO_RS06095	Saro_1219	1268657	1271791	multidrug efflux RND transporter permease subunit	3134
SARO_RS06100	Saro_1220	1271788	1273191	RND transporter	1403
SARO_RS06105	Saro_1221	1273185	1274351	acyl-CoA dehydrogenase	1166
SARO_RS06110	Saro_1222	1274354	1275568	acetyl-CoA C-acyltransferase	1214
SARO_RS06115	Saro_1223	1275620	1276849	L-carnitine dehydratase	1229
SARO_RS06120	Saro_1224	1276877	1278061	acyl-CoA dehydrogenase	1184
SARO_RS06125	Saro_1225	1278073	1278990	KR domain-containing protein	917
SARO_RS06130	Saro_1226	1279093	1279842	IclR family transcriptional regulator	749
SARO_RS06135	Saro_1227	1279961	1280869	LysR family transcriptional regulator	908
SARO_RS06140	Saro_1228	1280878	1281339	PaaI family thioesterase	461
SARO_RS06145	Saro_1229	1281400	1282368	FAD-dependent oxidoreductase	968
SARO_RS06150	Saro_1230	1282400	1282996	GTP cyclohydrolase I FolE	596
SARO_RS06155	Saro_1231	1283176	1283751	PAS domain-containing protein	575
SARO_RS06160	NA	1283767	1284681	sensor histidine kinase	914
SARO_RS06165	NA	1284926	1285297	hypothetical protein	371
SARO_RS06170	NA	1285483	1285884	protocatechuate 3%2C4-dioxygenase	401
SARO_RS06175	Saro_1234	1285884	1286726	protocatechuate 3%2C4-dioxygenase subunit beta	842
SARO_RS06180	Saro_1235	1286812	1287213	hypothetical protein	401
SARO_RS06185	Saro_1236	1287299	1287925	DNA-binding response regulator	626
SARO_RS06190	Saro_1237	1287922	1289529	sensor histidine kinase	1607
SARO_RS06195	Saro_1238	1289802	1290305	LuxR family transcriptional regulator	503
SARO_RS06205	Saro_1240	1290802	1291248	hypothetical protein	446
SARO_RS06210	NA	1291310	1291828	MarR family transcriptional regulator	518
SARO_RS06215	NA	1291870	1292307	energy transducer TonB	437
SARO_RS20165	NA	1292291	1292533	hypothetical protein	242
SARO_RS06220	NA	1292818	1293135	hypothetical protein	317
SARO_RS06225	Saro_1244	1293513	1293884	30S ribosomal protein S12	371
SARO_RS06230	Saro_1245	1293986	1294456	30S ribosomal protein S7	470
SARO_RS06235	Saro_1246	1294541	1296613	elongation factor G	2072
SARO_RS06240	Saro_1247	1296706	1297896	elongation factor Tu	1190
SARO_RS06245	Saro_1248	1298066	1298377	30S ribosomal protein S10	311
SARO_RS06250	Saro_1249	1298719	1299474	50S ribosomal protein L3	755
SARO_RS06255	Saro_1250	1299478	1300101	50S ribosomal protein L4	623
SARO_RS06260	Saro_1251	1300094	1300396	50S ribosomal protein L23	302
SARO_RS06265	Saro_1252	1300406	1301242	50S ribosomal protein L2	836
SARO_RS06270	Saro_1253	1301249	1301527	30S ribosomal protein S19	278
SARO_RS06275	Saro_1254	1301527	1301904	50S ribosomal protein L22	377
SARO_RS06280	Saro_1255	1301907	1302602	30S ribosomal protein S3	695
SARO_RS06285	Saro_1256	1302625	1303059	50S ribosomal protein L16	434
SARO_RS06290	Saro_1257	1303070	1303276	50S ribosomal protein L29	206
SARO_RS06295	Saro_1258	1303287	1303556	30S ribosomal protein S17	269
SARO_RS06300	Saro_1259	1303671	1304039	50S ribosomal protein L14	368
SARO_RS06305	Saro_1260	1304039	1304356	50S ribosomal protein L24	317
SARO_RS06310	Saro_1261	1304349	1304930	50S ribosomal protein L5	581
SARO_RS06315	Saro_1262	1304959	1305264	30S ribosomal protein S14	305
SARO_RS06320	Saro_1263	1305275	1305670	30S ribosomal protein S8	395
SARO_RS06325	Saro_1264	1305670	1306203	50S ribosomal protein L6	533
SARO_RS06330	Saro_1265	1306203	1306553	50S ribosomal protein L18	350
SARO_RS06335	Saro_1266	1306556	1307269	30S ribosomal protein S5	713
SARO_RS06340	Saro_1267	1307276	1307452	50S ribosomal protein L30	176
SARO_RS06345	Saro_1268	1307618	1308133	50S ribosomal protein L15	515
SARO_RS06350	Saro_1269	1308286	1309653	preprotein translocase subunit SecY	1367
SARO_RS06355	Saro_1270	1309682	1310332	adenylate kinase	650
SARO_RS06360	Saro_1271	1310380	1311117	hypothetical protein	737
SARO_RS06365	Saro_1272	1311265	1312620	NADP-specific glutamate dehydrogenase	1355
SARO_RS06370	Saro_1273	1312675	1313022	hypothetical protein	347
SARO_RS06375	Saro_1274	1313066	1313875	DNA-binding response regulator	809
SARO_RS06380	Saro_1275	1314279	1315349	recombinase RecA	1070
SARO_RS06385	Saro_1276	1315537	1316163	glutathione S-transferase	626
SARO_RS06390	Saro_1277	1316192	1318252	elongation factor G	2060
SARO_RS06395	Saro_1278	1318409	1319236	methyltransferase domain-containing protein	827
SARO_RS06400	Saro_1279	1319280	1321925	alanine--tRNA ligase	2645
SARO_RS06405	Saro_1281	1322145	1323929	sodium/hydrogen exchanger	1784
SARO_RS06410	Saro_1282	1324213	1325436	isocitrate dehydrogenase (NADP(+))	1223
SARO_RS06415	Saro_1283	1325623	1326387	enoyl-CoA hydratase	764
SARO_RS06420	Saro_1284	1326432	1327220	3-deoxy-manno-octulosonate cytidylyltransferase	788
SARO_RS06425	Saro_1285	1327217	1328431	capsular polysaccharide biosynthesis protein	1214
SARO_RS06430	Saro_1286	1328422	1329735	capsule polysaccharide biosynthesis	1313
SARO_RS06440	Saro_1287	1330047	1330430	response regulator	383
SARO_RS06445	Saro_1288	1330582	1331544	N-formylglutamate amidohydrolase	962
SARO_RS06450	Saro_1289	1331879	1332658	multidrug transporter	779
SARO_RS06455	Saro_1290	1332757	1334175	FAD-binding oxidoreductase	1418
SARO_RS06460	Saro_1291	1334341	1334913	hypothetical protein	572
SARO_RS06465	Saro_1292	1335055	1336449	ATP-dependent helicase	1394
SARO_RS06470	Saro_1293	1336587	1338884	DNA helicase II	2297
SARO_RS06475	Saro_1294	1339044	1339685	hypothetical protein	641
SARO_RS06480	Saro_1295	1339901	1341172	MFS transporter	1271
SARO_RS06485	Saro_1296	1341179	1341721	16S rRNA (guanine(966)-N(2))-methyltransferase RsmD	542
SARO_RS06490	Saro_1297	1341718	1342602	ribosomal large subunit pseudouridine synthase B	884
SARO_RS06495	Saro_1298	1342714	1344042	MFS transporter	1328
SARO_RS06500	Saro_1299	1344074	1345381	bifunctional folylpolyglutamate synthase/dihydrofolate synthase	1307
SARO_RS06505	Saro_1300	1345413	1346264	acetyl-CoA carboxylase carboxyl transferase subunit beta	851
SARO_RS06510	Saro_1301	1346261	1347061	tryptophan synthase subunit alpha	800
SARO_RS06515	Saro_1302	1347061	1348275	tryptophan synthase subunit beta	1214
SARO_RS06520	Saro_1303	1348647	1349204	porin family protein	557
SARO_RS06525	Saro_1304	1349308	1349997	phosphoribosylanthranilate isomerase	689
SARO_RS06530	Saro_1305	1350010	1350765	SIMPL domain-containing protein	755
SARO_RS06535	Saro_1306	1350835	1351335	N-acetyltransferase	500
SARO_RS06540	Saro_1307	1351343	1352017	orotidine-5'-phosphate decarboxylase	674
SARO_RS06545	Saro_1308	1352014	1352343	DUF1049 domain-containing protein	329
SARO_RS06550	Saro_1309	1352436	1353752	adenylosuccinate lyase	1316
SARO_RS20170	Saro_1310	1353867	1355732	acyltransferase	1865
SARO_RS20580	NA	1355903	1356028	entericidin%2C EcnA/B family	125
SARO_RS06560	Saro_1311	1356054	1356791	DNA repair protein RadC	737
SARO_RS06565	Saro_1312	1356877	1360107	hypothetical protein	3230
SARO_RS06570	Saro_1313	1360155	1360361	YnbE family lipoprotein	206
SARO_RS06575	Saro_1314	1360406	1360789	DUF1318 domain-containing protein	383
SARO_RS06580	Saro_1315	1360997	1361317	F0F1 ATP synthase assembly protein I	320
SARO_RS06585	Saro_1316	1361358	1362140	ATP synthase subunit A	782
SARO_RS06590	Saro_1317	1362189	1362416	F0F1 ATP synthase subunit C	227
SARO_RS06595	Saro_1318	1362491	1362985	H+-transporting two-sector ATPase subunit B/B'	494
SARO_RS06600	Saro_1319	1362978	1363532	ATP synthase subunit B	554
SARO_RS06605	Saro_1320	1363722	1364708	LacI family transcriptional regulator	986
SARO_RS06610	Saro_1321	1364792	1365556	hydroxyacylglutathione hydrolase	764
SARO_RS06615	Saro_1322	1365649	1367349	30S ribosomal protein S1	1700
SARO_RS06620	Saro_1324	1368133	1368759	(d)CMP kinase	626
SARO_RS06625	Saro_1325	1368756	1369010	hypothetical protein	254
SARO_RS06630	Saro_1326	1369010	1370335	3-phosphoshikimate 1-carboxyvinyltransferase	1325
SARO_RS06635	Saro_1327	1370546	1370863	TIGR02300 family protein	317
SARO_RS06645	Saro_1328	1371271	1371876	hypothetical protein	605
SARO_RS06650	Saro_1329	1371876	1372580	hypothetical protein	704
SARO_RS06655	Saro_1330	1372662	1373597	isopenicillin N synthase family oxygenase	935
SARO_RS06660	Saro_1331	1373662	1374105	EVE domain-containing protein	443
SARO_RS06665	Saro_1332	1374166	1374348	CsbD family protein	182
SARO_RS06670	NA	1374493	1374774	hypothetical protein	281
SARO_RS06675	Saro_1334	1374764	1376086	MFS transporter	1322
SARO_RS06680	Saro_1335	1376224	1376817	CDP-diacylglycerol--glycerol-3-phosphate 3-phosphatidyltransferase	593
SARO_RS06685	Saro_1336	1376843	1377739	hydrogen peroxide-inducible genes activator	896
SARO_RS06690	Saro_1337	1377746	1378963	ribonuclease D	1217
SARO_RS06695	Saro_1338	1379139	1380920	aspartate--tRNA(Asp/Asn) ligase	1781
SARO_RS06700	Saro_1339	1381048	1381284	acyl carrier protein	236
SARO_RS06705	Saro_1340	1381416	1382678	beta-ketoacyl-[acyl-carrier-protein] synthase II	1262
SARO_RS06710	Saro_1341	1382689	1383666	endolytic transglycosylase MltG	977
SARO_RS06715	Saro_1342	1383792	1384439	hypothetical protein	647
SARO_RS06720	Saro_1343	1384495	1385775	adenosylmethionine--8-amino-7-oxononanoate transaminase	1280
SARO_RS20175	Saro_1344	1386230	1388293	hypothetical protein	2063
SARO_RS06735	Saro_1345	1388322	1389089	CPBP family intramembrane metalloprotease	767
SARO_RS06740	Saro_1346	1389434	1389961	(2Fe-2S)-binding protein	527
SARO_RS06745	Saro_1347	1389958	1392267	twin-arginine translocation pathway signal protein	2309
SARO_RS06750	Saro_1348	1392290	1394167	ABC transporter ATP-binding protein	1877
SARO_RS06760	Saro_1349	1394446	1395423	WalW protein	977
SARO_RS06765	Saro_1350	1395459	1397264	sensor histidine kinase	1805
SARO_RS06770	Saro_1351	1397513	1397980	Lrp/AsnC family transcriptional regulator	467
SARO_RS06775	Saro_1352	1398014	1398304	chorismate mutase	290
SARO_RS06780	Saro_1353	1398395	1399408	polyprenyl synthetase family protein	1013
SARO_RS06785	Saro_1354	1399440	1400456	aldo/keto reductase	1016
SARO_RS06790	Saro_1355	1400714	1403167	ATP-dependent helicase HrpB	2453
SARO_RS06795	Saro_1356	1403216	1403494	ETC complex I subunit region	278
SARO_RS06800	Saro_1357	1403760	1405649	DNA polymerase III subunit gamma/tau	1889
SARO_RS06805	Saro_1358	1405646	1405981	nucleoid-associated protein%2C YbaB/EbfC family	335
SARO_RS06810	Saro_1359	1406339	1407109	hypothetical protein	770
SARO_RS06815	Saro_1360	1407116	1408129	hypothetical protein	1013
SARO_RS06820	Saro_1361	1408383	1410788	endopeptidase La	2405
SARO_RS06825	Saro_1362	1410990	1411262	HU family DNA-binding protein	272
SARO_RS06830	Saro_1363	1411377	1412237	hypothetical protein	860
SARO_RS06835	Saro_1364	1412258	1413073	23S rRNA (guanosine(2251)-2'-O)-methyltransferase RlmB	815
SARO_RS06845	Saro_1365	1413413	1414267	alpha/beta hydrolase	854
SARO_RS06850	Saro_1366	1414316	1415065	phosphatidylserine decarboxylase family protein	749
SARO_RS06855	Saro_1367	1415131	1415904	phosphatidylcholine/phosphatidylserine synthase	773
SARO_RS06860	Saro_1368	1415852	1416130	hypothetical protein	278
SARO_RS06865	Saro_1369	1416528	1417283	30S ribosomal protein S2	755
SARO_RS06870	Saro_1370	1417409	1418335	elongation factor Ts	926
SARO_RS06875	Saro_1371	1418481	1419215	UMP kinase	734
SARO_RS06880	Saro_1372	1419217	1419774	ribosome-recycling factor	557
SARO_RS06885	Saro_1373	1419771	1420481	di-trans%2Cpoly-cis-decaprenylcistransferase	710
SARO_RS06890	Saro_1374	1420372	1421217	hypothetical protein	845
SARO_RS06895	Saro_1375	1421222	1422379	1-deoxy-D-xylulose-5-phosphate reductoisomerase	1157
SARO_RS06900	Saro_1376	1422432	1423514	RIP metalloprotease RseP	1082
SARO_RS06905	Saro_1377	1423743	1426460	outer membrane protein assembly factor BamA	2717
SARO_RS06910	Saro_1378	1426460	1427143	membrane protein	683
SARO_RS06915	Saro_1379	1427166	1427642	beta-hydroxyacyl-ACP dehydratase	476
SARO_RS06920	Saro_1380	1427743	1427967	50S ribosomal protein L31	224
SARO_RS06925	Saro_1381	1428104	1428544	MarR family transcriptional regulator	440
SARO_RS06930	Saro_1382	1428555	1429190	oxygenase	635
SARO_RS06935	Saro_1383	1429189	1429749	type II secretion system protein GspH	560
SARO_RS06940	Saro_1384	1429739	1430173	type II secretion system protein GspI	434
SARO_RS06945	Saro_1385	1430170	1430766	type II secretion system protein GspJ	596
SARO_RS06950	Saro_1386	1430763	1431749	general secretion pathway protein GspK	986
SARO_RS06960	Saro_1387	1432097	1432825	transcriptional regulator	728
SARO_RS06965	Saro_1389	1432970	1433440	cytochrome c-type biogenesis protein CcmE	470
SARO_RS06970	Saro_1390	1433437	1435404	heme lyase CcmF/NrfE family subunit	1967
SARO_RS06975	Saro_1391	1435401	1435952	DsbE family thiol:disulfide interchange protein	551
SARO_RS06980	Saro_1392	1435949	1436389	cytochrome c-type biogenesis protein CcmH	440
SARO_RS06985	Saro_1393	1436386	1437084	tetratricopeptide repeat protein	698
SARO_RS06990	Saro_1394	1437381	1439198	potassium transporter Kup	1817
SARO_RS20180	Saro_1395	1439122	1440267	PAS domain S-box protein	1145
SARO_RS07000	Saro_1396	1440213	1440617	response regulator	404
SARO_RS20585	Saro_1397	1440684	1440989	hypothetical protein	305
SARO_RS07010	Saro_1398	1441218	1441790	membrane protein	572
SARO_RS07015	Saro_1399	1441908	1442567	septation protein A	659
SARO_RS07020	Saro_1400	1442564	1443490	signal recognition particle-docking protein FtsY	926
SARO_RS07025	Saro_1401	1443487	1444683	MiaB/RimO family radical SAM methylthiotransferase	1196
SARO_RS07030	Saro_1402	1444680	1445489	diaminopimelate epimerase	809
SARO_RS07035	Saro_1403	1445564	1447267	GGDEF-domain containing protein	1703
SARO_RS07040	Saro_1404	1447540	1449015	signal recognition particle protein	1475
SARO_RS07045	Saro_1405	1449064	1449501	30S ribosomal protein S16	437
SARO_RS07050	Saro_1406	1449501	1450004	16S rRNA processing protein RimM	503
SARO_RS07055	Saro_1407	1450001	1450741	tRNA (guanosine(37)-N1)-methyltransferase TrmD	740
SARO_RS07060	Saro_1408	1450745	1451113	50S ribosomal protein L19	368
SARO_RS07065	Saro_1409	1451278	1453542	S9 family peptidase	2264
SARO_RS07070	Saro_1410	1453782	1454807	aspartate-semialdehyde dehydrogenase	1025
SARO_RS07075	Saro_1411	1454816	1455571	alpha/beta hydrolase	755
SARO_RS07080	Saro_1412	1455670	1456146	YbjN domain-containing protein	476
SARO_RS07085	Saro_1413	1456240	1457676	AMP nucleosidase	1436
SARO_RS07090	Saro_1414	1457796	1458395	50S ribosomal protein L9	599
SARO_RS07095	Saro_1415	1458408	1458632	30S ribosomal protein S18	224
SARO_RS07100	Saro_1416	1458636	1458998	30S ribosomal protein S6	362
SARO_RS07105	Saro_1417	1459207	1459983	enoyl-CoA hydratase	776
SARO_RS07110	Saro_1418	1460006	1460431	hypothetical protein	425
SARO_RS20190	Saro_1419	1460403	1461563	acyltransferase	1160
SARO_RS07120	Saro_1420	1461592	1461879	antibiotic biosynthesis monooxygenase	287
SARO_RS07125	Saro_1421	1462057	1464231	GGDEF domain-containing protein	2174
SARO_RS07130	Saro_1422	1464323	1465267	DUF808 domain-containing protein	944
SARO_RS07135	NA	1465280	1465645	PilZ domain-containing protein	365
SARO_RS07140	Saro_1424	1465845	1466378	N-acetyltransferase	533
SARO_RS07145	Saro_1425	1466398	1467825	UDP-N-acetylmuramate--alanine ligase	1427
SARO_RS07150	Saro_1426	1467912	1468733	LD-carboxypeptidase	821
SARO_RS07155	Saro_1427	1468791	1469726	[acyl-carrier-protein] S-malonyltransferase	935
SARO_RS07160	Saro_1428	1469732	1470496	3-oxoacyl-[acyl-carrier-protein] reductase	764
SARO_RS07165	Saro_1429	1470682	1471809	DNA polymerase III subunit beta	1127
SARO_RS07170	Saro_1430	1471981	1473426	globin-coupled sensor protein	1445
SARO_RS07175	Saro_1431	1473435	1474448	NAD(P)-dependent alcohol dehydrogenase	1013
SARO_RS07180	Saro_1432	1474448	1476196	D-aminoacylase	1748
SARO_RS07185	Saro_1433	1476300	1477604	pyridine nucleotide-disulfide oxidoreductase	1304
SARO_RS07190	Saro_1434	1477676	1478461	alpha/beta hydrolase	785
SARO_RS07195	Saro_1435	1478581	1481271	PAS domain S-box protein	2690
SARO_RS07200	Saro_1436	1481281	1482534	radical SAM protein	1253
SARO_RS07205	Saro_1437	1482804	1483475	porin family protein	671
SARO_RS07210	Saro_1438	1483542	1484039	hypothetical protein	497
SARO_RS07215	Saro_1439	1484036	1484230	DUF4169 domain-containing protein	194
SARO_RS07220	Saro_1440	1484230	1484859	phosphoglycerate mutase family protein	629
SARO_RS07225	Saro_1441	1484877	1485362	transcription elongation factor GreB	485
SARO_RS07230	Saro_1442	1485464	1487482	transglycosylase	2018
SARO_RS07235	Saro_1443	1487581	1488471	4-hydroxy-tetrahydrodipicolinate synthase	890
SARO_RS07240	Saro_1444	1488542	1489024	SsrA-binding protein	482
SARO_RS07245	Saro_1445	1489133	1489693	DUF2062 domain-containing protein	560
SARO_RS07250	Saro_1446	1489693	1492128	hybrid sensor histidine kinase/response regulator	2435
SARO_RS07255	Saro_1447	1492505	1492810	DUF1905 domain-containing protein	305
SARO_RS07260	Saro_1448	1492815	1493807	peptidylprolyl isomerase	992
SARO_RS07270	Saro_1449	1494442	1496010	recombinase family protein	1568
SARO_RS07275	Saro_1450	1496007	1496474	DUF2924 domain-containing protein	467
SARO_RS20590	Saro_1451	1496474	1496884	DUF3489 domain-containing protein	410
SARO_RS07285	Saro_1452	1497036	1498343	DNA methylase N-4	1307
SARO_RS20195	Saro_1453	1498340	1498870	hypothetical protein	530
SARO_RS07295	Saro_1454	1498867	1499457	hypothetical protein	590
SARO_RS07310	Saro_1457	1500151	1501404	IS21 family transposase	1253
SARO_RS07315	Saro_1458	1501401	1502258	ATPase AAA	857
SARO_RS07330	Saro_1461	1503407	1503913	nuclear transport factor 2 family protein	506
SARO_RS07335	Saro_1462	1503934	1504452	flavin reductase	518
SARO_RS07340	Saro_1463	1504449	1505219	crotonase	770
SARO_RS07345	Saro_1464	1505223	1506062	enoyl-CoA hydratase/isomerase family protein	839
SARO_RS07350	Saro_1465	1506059	1506508	nuclear transport factor 2 family protein	449
SARO_RS07355	Saro_1467	1506861	1507511	hypothetical protein	650
SARO_RS07360	Saro_1468	1507606	1508706	LLM class flavin-dependent oxidoreductase	1100
SARO_RS07365	Saro_1469	1508743	1509897	LLM class flavin-dependent oxidoreductase	1154
SARO_RS07370	Saro_1470	1510080	1511672	fatty acid--CoA ligase	1592
SARO_RS07375	Saro_1471	1511678	1512337	TetR/AcrR family transcriptional regulator	659
SARO_RS07380	NA	1512358	1512729	hypothetical protein	371
SARO_RS07385	Saro_1472	1512835	1513257	hypothetical protein	422
SARO_RS07390	Saro_1473	1513254	1514396	3%2C4-dihydroxy-2-butanone-4-phosphate synthase	1142
SARO_RS07395	Saro_1474	1514632	1517085	TonB-dependent receptor	2453
SARO_RS07400	Saro_1475	1517212	1518012	3-oxoacyl-ACP reductase	800
SARO_RS07405	Saro_1476	1518089	1519171	5-exo-alcohol dehydrogenase	1082
SARO_RS20845	Saro_1477	1519205	1519522	ferredoxin	317
SARO_RS07415	Saro_1478	1519557	1520840	cytochrome P450	1283
SARO_RS07420	Saro_1479	1520981	1521694	MerR family transcriptional regulator	713
SARO_RS07425	Saro_1480	1521727	1523382	NAD(P)/FAD-dependent oxidoreductase	1655
SARO_RS07430	Saro_1481	1523603	1524319	IS6 family transposase	716
SARO_RS07435	Saro_1482	1524528	1525274	XRE family transcriptional regulator	746
SARO_RS20600	Saro_1483	1525404	1526213	phytanoyl-CoA dioxygenase family protein	809
SARO_RS20605	Saro_1484	1526272	1526724	nuclear transport factor 2 family protein	452
SARO_RS07450	Saro_1485	1526794	1527510	IS6 family transposase	716
SARO_RS20610	Saro_1486	1527456	1527806	hypothetical protein	350
SARO_RS07455	Saro_1487	1527910	1528980	(2Fe-2S)-binding protein	1070
SARO_RS07460	Saro_1488	1529171	1530226	aromatic ring-hydroxylating dioxygenase subunit alpha	1055
SARO_RS07465	Saro_1489	1530312	1532891	TonB-dependent receptor	2579
SARO_RS20200	Saro_1490	1532918	1534153	FAD binding domain-containing protein	1235
SARO_RS20615	Saro_1491	1534155	1534484	cytochrome c	329
SARO_RS07480	Saro_1492	1534481	1536040	FAD-binding oxidoreductase	1559
SARO_RS07485	Saro_1493	1536037	1536567	hypothetical protein	530
SARO_RS07490	Saro_1494	1536757	1538481	Fis family transcriptional regulator	1724
SARO_RS07495	Saro_1495	1538674	1539390	IS6 family transposase	716
SARO_RS07500	NA	1539369	1539857	hypothetical protein	488
SARO_RS07505	Saro_1497	1539881	1540711	hypothetical protein	830
SARO_RS07510	Saro_1498	1540830	1542164	carboxylate transporter	1334
SARO_RS07515	Saro_1499	1542170	1543513	DUF4118 domain-containing protein	1343
SARO_RS07520	Saro_1500	1543701	1545002	chloride channel protein	1301
SARO_RS07525	Saro_1501	1545008	1545943	hydrogen peroxide-inducible genes activator	935
SARO_RS07530	Saro_1502	1546343	1546900	hypothetical protein	557
SARO_RS07535	Saro_1503	1546988	1547737	trehalose-phosphatase	749
SARO_RS07540	Saro_1504	1547734	1549518	glycoside hydrolase family 15 protein	1784
SARO_RS07545	Saro_1505	1549515	1550909	trehalose-6-phosphate synthase	1394
SARO_RS07550	Saro_1506	1551018	1551734	IS6 family transposase	716
SARO_RS20620	NA	1551955	1552206	XRE family transcriptional regulator	251
SARO_RS07555	NA	1552296	1552529	hypothetical protein	233
SARO_RS07560	NA	1552530	1552868	hypothetical protein	338
SARO_RS20625	Saro_1509	1553048	1553428	ribonuclease HI	380
SARO_RS07565	Saro_1510	1553514	1554188	DNA-binding response regulator	674
SARO_RS07570	Saro_1511	1554185	1555621	DUF4118 domain-containing protein	1436
SARO_RS07575	Saro_1512	1555630	1557534	potassium transporter Kup	1904
SARO_RS07580	NA	1557945	1558718	hypothetical protein	773
SARO_RS07585	NA	1559197	1559379	hypothetical protein	182
SARO_RS07590	NA	1559452	1559640	Flp family type IVb pilin	188
SARO_RS07595	Saro_1515	1559699	1560604	Flp pilus assembly protein CpaB	905
SARO_RS07600	Saro_1516	1560594	1562147	BON domain-containing protein	1553
SARO_RS07605	Saro_1517	1562137	1562424	hypothetical protein	287
SARO_RS07610	NA	1562387	1564003	hypothetical protein	1616
SARO_RS07615	Saro_1519	1564000	1564533	pilus assembly protein	533
SARO_RS07620	Saro_1520	1564530	1565159	pilus assembly protein	629
SARO_RS07625	Saro_1521	1565184	1566404	hypothetical protein	1220
SARO_RS07630	Saro_1522	1566401	1567804	CpaF family protein	1403
SARO_RS07635	Saro_1523	1567809	1568795	secretion system protein	986
SARO_RS07640	Saro_1524	1568795	1569766	type II secretion system F family protein	971
SARO_RS07645	NA	1569807	1570424	hypothetical protein	617
SARO_RS07650	Saro_1526	1570451	1570924	peptidase A24	473
SARO_RS07655	Saro_1527	1570927	1571700	IclR family transcriptional regulator	773
SARO_RS20630	NA	1571775	1572532	IS5/IS1182 family transposase	757
SARO_RS20630	NA	1571775	1572532	IS5/IS1182 family transposase	757
SARO_RS07670	Saro_1530	1573114	1574736	NAD(P)/FAD-dependent oxidoreductase	1622
SARO_RS07675	Saro_1531	1574831	1576426	acyl-CoA synthetase	1595
SARO_RS07680	Saro_1532	1576437	1577201	enoyl-CoA hydratase	764
SARO_RS07685	Saro_1533	1577488	1579650	ligand-gated channel	2162
SARO_RS07690	Saro_1534	1579840	1580724	alpha/beta hydrolase	884
SARO_RS07695	Saro_1535	1580914	1582263	MFS transporter	1349
SARO_RS20635	Saro_1536	1582469	1583209	hypothetical protein	740
SARO_RS07700	Saro_1537	1583121	1584665	DNA polymerase Y family protein	1544
SARO_RS07705	Saro_1538	1584662	1587898	error-prone DNA polymerase	3236
SARO_RS07710	Saro_1539	1587982	1589310	FAD-binding oxidoreductase	1328
SARO_RS07715	Saro_1540	1589321	1590565	MFS transporter	1244
SARO_RS07720	Saro_1541	1590650	1591225	TetR/AcrR family transcriptional regulator	575
SARO_RS07725	Saro_1542	1591258	1593513	hypothetical protein	2255
SARO_RS07730	Saro_1543	1593855	1595447	choline dehydrogenase	1592
SARO_RS07740	Saro_1545	1598538	1599911	MFS transporter	1373
SARO_RS07745	Saro_1546	1599944	1600894	TauD/TfdA family dioxygenase	950
SARO_RS07750	Saro_1547	1601033	1601923	MurR/RpiR family transcriptional regulator	890
SARO_RS07755	Saro_1548	1602156	1604336	TonB-dependent receptor	2180
SARO_RS07760	Saro_1549	1604434	1605384	phosphate/phosphite/phosphonate ABC transporter substrate-binding protein	950
SARO_RS07765	Saro_1550	1605381	1606103	ABC transporter-like protein	722
SARO_RS07770	Saro_1551	1606100	1607053	phosphonate ABC transporter%2C permease protein PhnE	953
SARO_RS07775	Saro_1552	1607077	1609185	phospholipase C%2C phosphocholine-specific	2108
SARO_RS07780	Saro_1553	1609227	1610573	histidine kinase	1346
SARO_RS07785	Saro_1554	1610570	1611058	pyridoxamine 5'-phosphate oxidase family protein	488
SARO_RS07790	Saro_1555	1611187	1612068	arylamine N-acetyltransferase	881
SARO_RS07795	Saro_1556	1612093	1612620	hypothetical protein	527
SARO_RS07800	Saro_1557	1612743	1613537	IclR family transcriptional regulator	794
SARO_RS07805	Saro_1558	1613598	1615247	NAD(P)/FAD-dependent oxidoreductase	1649
SARO_RS07810	Saro_1559	1615327	1617519	ligand-gated channel	2192
SARO_RS07815	Saro_1560	1617712	1618485	NAD(P)-dependent oxidoreductase	773
SARO_RS07820	Saro_1561	1618665	1620215	KR domain-containing protein	1550
SARO_RS07825	Saro_1562	1620330	1621094	enoyl-CoA hydratase	764
SARO_RS07830	Saro_1563	1621111	1622706	acyl-CoA synthetase	1595
SARO_RS07835	Saro_1564	1622710	1623423	NAD(P)-dependent oxidoreductase	713
SARO_RS07840	Saro_1565	1623417	1623935	short-chain dehydrogenase/reductase	518
SARO_RS07845	Saro_1566	1623987	1624754	IclR family transcriptional regulator	767
SARO_RS07850	Saro_1567	1624862	1625746	SMP-30/gluconolactonase/LRE family protein	884
SARO_RS07855	Saro_1568	1625751	1626938	acyl-CoA dehydrogenase	1187
SARO_RS07860	Saro_1569	1626947	1628056	acyl-CoA dehydrogenase	1109
SARO_RS07865	Saro_1570	1628053	1628577	nuclear transport factor 2 family protein	524
SARO_RS07870	Saro_1571	1628596	1629372	thioesterase family protein	776
SARO_RS07875	Saro_1572	1629369	1630460	12-oxophytodienoate reductase	1091
SARO_RS07880	Saro_1573	1630555	1630848	DUF1971 domain-containing protein	293
SARO_RS07885	Saro_1574	1630845	1631228	preprotein translocase subunit TatC	383
SARO_RS07890	Saro_1575	1631230	1631577	hypothetical protein	347
SARO_RS07895	Saro_1576	1631614	1632303	oxidase	689
SARO_RS07900	Saro_1577	1632386	1633933	PAS domain-containing sensor histidine kinase	1547
SARO_RS07905	Saro_1578	1633923	1634546	DNA-binding response regulator	623
SARO_RS07910	Saro_1579	1634560	1635861	4-hydroxybutyrate CoA-transferase	1301
SARO_RS07915	Saro_1580	1636020	1637672	FAD-binding protein	1652
SARO_RS07920	Saro_1581	1638057	1638317	hypothetical protein	260
SARO_RS07925	Saro_1582	1638340	1639614	3%2C4-dihydroxy-2-butanone-4-phosphate synthase	1274
SARO_RS07930	NA	1639811	1640020	hypothetical protein	209
SARO_RS07935	Saro_1583	1640051	1641124	hypothetical protein	1073
SARO_RS07940	Saro_1584	1641127	1642695	carboxylesterase	1568
SARO_RS07945	Saro_1585	1642692	1643663	alpha/beta hydrolase	971
SARO_RS07950	Saro_1586	1643707	1645572	sugar phosphate isomerase/epimerase and 4-hydroxyphenylpyruvate domain-containing protein	1865
SARO_RS07955	Saro_1587	1645775	1646542	TetR/AcrR family transcriptional regulator	767
SARO_RS07960	Saro_1588	1646637	1647869	MFS transporter	1232
SARO_RS07965	Saro_1589	1647915	1650911	TonB-dependent receptor	2996
SARO_RS07970	Saro_1590	1650970	1651800	shikimate dehydrogenase	830
SARO_RS07975	Saro_1591	1651802	1652491	hypothetical protein	689
SARO_RS07980	Saro_1592	1652488	1653054	RNA polymerase sigma factor	566
SARO_RS07985	Saro_1593	1653118	1654308	peptidase S8	1190
SARO_RS07995	Saro_1595	1655345	1658650	polysaccharide deacetylase	3305
SARO_RS08000	Saro_1596	1658647	1659384	type IV secretion pathway VirJ component-like protein	737
SARO_RS08005	Saro_1597	1659381	1662014	bifunctional lysylphosphatidylglycerol flippase/synthetase MprF	2633
SARO_RS08010	Saro_1598	1662011	1662445	DUF2147 domain-containing protein	434
SARO_RS08015	Saro_1599	1662598	1663284	DNA-binding response regulator	686
SARO_RS08020	Saro_1600	1663284	1664690	sensor histidine kinase	1406
SARO_RS08025	Saro_1601	1664720	1666051	chromate transporter	1331
SARO_RS08030	Saro_1602	1666217	1667824	MBL fold metallo-hydrolase	1607
SARO_RS08035	Saro_1603	1667939	1670911	TonB-dependent receptor	2972
SARO_RS08040	Saro_1604	1671027	1672568	tryptophan 7-halogenase	1541
SARO_RS08045	Saro_1605	1672565	1673287	multidrug transporter	722
SARO_RS08050	Saro_1606	1673271	1674287	cupin-like domain-containing protein	1016
SARO_RS08055	Saro_1607	1674284	1675801	tryptophan 7-halogenase	1517
SARO_RS08060	Saro_1608	1675798	1676718	glycoside hydrolase family 16 protein	920
SARO_RS08065	Saro_1609	1676725	1677795	LacI family DNA-binding transcriptional regulator	1070
SARO_RS08070	Saro_1610	1677803	1679017	MFS transporter	1214
SARO_RS08075	Saro_1611	1679091	1681526	1%2C4-beta-D-glucan glucohydrolase	2435
SARO_RS08080	Saro_1612	1681543	1681866	hypothetical protein	323
SARO_RS08085	Saro_1613	1682054	1682995	NAD(P)/FAD-dependent oxidoreductase	941
SARO_RS08090	Saro_1614	1683390	1684055	DNA-binding response regulator	665
SARO_RS08095	Saro_1615	1684254	1686080	PAS domain-containing sensor histidine kinase	1826
SARO_RS08100	Saro_1616	1686073	1686729	DNA-binding response regulator	656
SARO_RS08105	NA	1686892	1687071	hypothetical protein	179
SARO_RS08110	Saro_1618	1687215	1688267	UDP-glucose 4-epimerase GalE	1052
SARO_RS08115	Saro_1619	1688627	1692235	cadherin	3608
SARO_RS08120	Saro_1620	1692252	1693646	hypothetical protein	1394
SARO_RS08125	Saro_1621	1693643	1694503	hypothetical protein	860
SARO_RS08130	Saro_1622	1694500	1696245	hypothetical protein	1745
SARO_RS08135	Saro_1623	1696251	1697762	tetratricopeptide repeat-containing protein	1511
SARO_RS20205	Saro_1624	1697759	1698775	hypothetical protein	1016
SARO_RS08145	Saro_1625	1698772	1699644	hypothetical protein	872
SARO_RS08150	Saro_1626	1699641	1701191	DUF3492 domain-containing protein	1550
SARO_RS08155	Saro_1627	1701688	1702422	DNA-binding response regulator	734
SARO_RS08165	Saro_1628	1702722	1703126	hypothetical protein	404
SARO_RS08170	Saro_1629	1703348	1705504	TonB-dependent receptor	2156
SARO_RS08175	Saro_1630	1705501	1706886	PepSY domain-containing protein	1385
SARO_RS08180	Saro_1631	1706922	1707605	DNA-binding response regulator	683
SARO_RS08185	Saro_1632	1707602	1709116	sensor histidine kinase	1514
SARO_RS20640	Saro_1633	1709469	1709672	hypothetical protein	203
SARO_RS08195	Saro_1634	1709675	1710853	NAD(P)/FAD-dependent oxidoreductase	1178
SARO_RS08200	Saro_1635	1710850	1712469	NAD(P)/FAD-dependent oxidoreductase	1619
SARO_RS08205	Saro_1636	1712512	1713090	nitroreductase	578
SARO_RS08210	Saro_1637	1713166	1713579	DoxX family protein	413
SARO_RS08215	Saro_1638	1713633	1714364	pirin family protein	731
SARO_RS08220	Saro_1639	1714489	1715418	LysR family transcriptional regulator	929
SARO_RS08225	Saro_1640	1715452	1715703	hypothetical protein	251
SARO_RS08230	Saro_1641	1715870	1716319	MaoC family dehydratase	449
SARO_RS08235	Saro_1642	1716319	1718190	acetyl/propionyl/methylcrotonyl-CoA carboxylase subunit alpha	1871
SARO_RS08240	Saro_1643	1718205	1719818	acetyl-CoA carboxylase subunit beta	1613
SARO_RS08245	Saro_1644	1719815	1720801	esterase	986
SARO_RS08250	Saro_1645	1720822	1721985	isovaleryl-CoA dehydrogenase	1163
SARO_RS08255	Saro_1646	1722084	1722953	LysR family transcriptional regulator	869
SARO_RS08260	Saro_1647	1722938	1723573	twin-arginine translocation pathway signal protein	635
SARO_RS08265	Saro_1648	1723704	1724894	cytochrome P450	1190
SARO_RS08270	Saro_1649	1725007	1725918	AraC family transcriptional regulator	911
SARO_RS08275	Saro_1650	1725915	1726571	TetR/AcrR family transcriptional regulator	656
SARO_RS08280	Saro_1651	1726699	1727028	cytochrome c	329
SARO_RS08285	Saro_1652	1727025	1728656	FAD-binding oxidoreductase	1631
SARO_RS08290	Saro_1653	1728773	1729426	alpha/beta hydrolase	653
SARO_RS08295	Saro_1654	1729430	1731196	glycogen debranching enzyme GlgX	1766
SARO_RS08300	Saro_1655	1731193	1732821	alpha-D-glucose phosphate-specific phosphoglucomutase	1628
SARO_RS08305	Saro_1656	1732818	1734275	glycogen synthase	1457
SARO_RS08310	Saro_1657	1734272	1735531	glucose-1-phosphate adenylyltransferase	1259
SARO_RS08315	Saro_1658	1735553	1737718	glycogen-branching enzyme	2165
SARO_RS08320	Saro_1659	1737715	1740138	glycogen/starch/alpha-glucan phosphorylase	2423
SARO_RS08325	Saro_1661	1740519	1741058	cytochrome b	539
SARO_RS08330	Saro_1662	1741060	1743120	TonB-dependent receptor	2060
SARO_RS08335	Saro_1663	1743356	1743559	hypothetical protein	203
SARO_RS08340	Saro_1664	1743718	1745310	hybrid sensor histidine kinase/response regulator	1592
SARO_RS08345	Saro_1665	1745307	1746230	DNA-binding response regulator	923
SARO_RS08350	Saro_1666	1746280	1746594	UrcA family protein	314
SARO_RS08355	Saro_1667	1747042	1748031	NADPH:quinone oxidoreductase family protein	989
SARO_RS08360	Saro_1668	1748389	1749789	salicylaldehyde dehydrogenase	1400
SARO_RS08365	Saro_1669	1749818	1750672	crotonase	854
SARO_RS08370	Saro_1670	1750798	1752201	hypothetical protein	1403
SARO_RS08375	Saro_1671	1752191	1752796	TetR family transcriptional regulator	605
SARO_RS08380	Saro_1672	1752855	1754036	aromatic ring-hydroxylating dioxygenase subunit alpha	1181
SARO_RS08385	Saro_1673	1754081	1755694	NAD(P)/FAD-dependent oxidoreductase	1613
SARO_RS08390	Saro_1674	1755648	1756964	amino acid permease	1316
SARO_RS08395	Saro_1675	1757069	1758697	sulfotransferase family protein	1628
SARO_RS08400	Saro_1676	1758826	1761453	TonB-denpendent receptor	2627
SARO_RS08405	Saro_1677	1761461	1762420	ketopantoate reductase family protein	959
SARO_RS08410	Saro_1678	1762454	1763410	LysR family transcriptional regulator	956
SARO_RS08415	Saro_1679	1763443	1764999	benzoylformate decarboxylase	1556
SARO_RS08420	Saro_1680	1764996	1766339	ribosomal subunit interface protein	1343
SARO_RS08425	Saro_1681	1766336	1766836	aromatic-ring-hydroxylating dioxygenase subunit beta	500
SARO_RS08430	Saro_1682	1766893	1768008	alanine dehydrogenase	1115
SARO_RS08435	Saro_1683	1768151	1768621	Lrp/AsnC family transcriptional regulator	470
SARO_RS08440	Saro_1684	1768599	1769282	TetR/AcrR family transcriptional regulator	683
SARO_RS08445	Saro_1685	1769431	1770606	amine dehydrogenase	1175
SARO_RS08450	Saro_1686	1770509	1771093	hypothetical protein	584
SARO_RS08455	Saro_1687	1771078	1771683	methylamine dehydrogenase	605
SARO_RS08460	Saro_1688	1771687	1772247	methylamine dehydrogenase light chain	560
SARO_RS08465	Saro_1689	1772244	1772702	cytochrome c	458
SARO_RS08470	Saro_1690	1772747	1773172	hypothetical protein	425
SARO_RS08475	Saro_1691	1773187	1775418	TonB-dependent receptor	2231
SARO_RS08480	Saro_1692	1775460	1776863	aldehyde dehydrogenase	1403
SARO_RS08485	Saro_1693	1776860	1778491	fatty acid--CoA ligase	1631
SARO_RS08490	Saro_1694	1778608	1779465	Ku protein	857
SARO_RS08495	Saro_1695	1779469	1782000	DNA ligase D	2531
SARO_RS08500	Saro_1696	1782016	1783392	class II fumarate hydratase	1376
SARO_RS08505	Saro_1697	1783416	1783826	low affinity iron permease family protein	410
SARO_RS08510	Saro_1698	1783835	1784023	DUF3008 domain-containing protein	188
SARO_RS08515	Saro_1699	1784178	1785101	sulfotransferase	923
SARO_RS08520	Saro_1700	1785131	1785691	nucleotidyltransferase family protein	560
SARO_RS08525	Saro_1701	1785688	1786665	hypothetical protein	977
SARO_RS08530	Saro_1702	1786675	1788837	xanthine dehydrogenase family protein molybdopterin-binding subunit	2162
SARO_RS08535	Saro_1703	1788834	1789337	(2Fe-2S)-binding protein	503
SARO_RS08540	NA	1789432	1790208	TetR family transcriptional regulator	776
SARO_RS08545	Saro_1705	1790371	1791552	acyl-CoA dehydrogenase	1181
SARO_RS08550	Saro_1706	1791549	1792616	phosphotransferase family protein	1067
SARO_RS20645	Saro_1707	1793486	1793659	DUF2292 domain-containing protein	173
SARO_RS08555	Saro_1708	1793755	1796181	TonB-dependent receptor	2426
SARO_RS08560	Saro_1709	1796243	1797076	TIGR00266 family protein	833
SARO_RS20210	Saro_1710	1797083	1797823	TetR/AcrR family transcriptional regulator	740
SARO_RS08570	Saro_1711	1797851	1799113	cytochrome b561	1262
SARO_RS08575	Saro_1712	1799103	1799798	TetR/AcrR family transcriptional regulator	695
SARO_RS08580	Saro_1713	1800022	1801488	RND transporter	1466
SARO_RS08585	Saro_1714	1801488	1803086	MFS transporter	1598
SARO_RS08590	Saro_1715	1803083	1804234	HlyD family secretion protein	1151
SARO_RS08595	Saro_1717	1804839	1805402	peroxiredoxin	563
SARO_RS08600	Saro_1718	1805578	1807137	alkyl hydroperoxide reductase subunit F	1559
SARO_RS08605	Saro_1719	1807270	1809192	glycoside hydrolase family 3 protein	1922
SARO_RS08610	Saro_1720	1809265	1810731	ATP-binding protein	1466
SARO_RS08615	Saro_1721	1810735	1811271	DUF3237 domain-containing protein	536
SARO_RS08620	Saro_1722	1811380	1811967	MarR family transcriptional regulator	587
SARO_RS08625	Saro_1723	1812029	1812403	cytochrome c family protein	374
SARO_RS08630	Saro_1724	1812584	1814701	bifunctional rhamnulose-1-phosphate aldolase/short-chain dehydrogenase	2117
SARO_RS08635	Saro_1725	1814724	1815650	dienelactone hydrolase	926
SARO_RS08640	Saro_1726	1815647	1816936	L-rhamnose catabolism isomerase	1289
SARO_RS08645	Saro_1727	1816983	1820396	glycoside hydrolase	3413
SARO_RS08650	Saro_1728	1820365	1821411	LacI family DNA-binding transcriptional regulator	1046
SARO_RS08655	Saro_1729	1821701	1823914	glycosyl hydrolase	2213
SARO_RS08660	Saro_1730	1823917	1825410	carboxylesterase type B	1493
SARO_RS08665	Saro_1731	1825510	1825944	Rrf2 family transcriptional regulator	434
SARO_RS08670	Saro_1732	1826055	1826861	outer membrane protein assembly factor BamD	806
SARO_RS08675	Saro_1733	1826910	1827863	DUF481 domain-containing protein	953
SARO_RS08680	Saro_1734	1827972	1829036	glycosyltransferase family 1 protein	1064
SARO_RS08685	Saro_1735	1829033	1829944	UDP-2%2C3-diacylglucosamine diphosphatase	911
SARO_RS08690	Saro_1736	1830078	1831742	DNA repair protein RecN	1664
SARO_RS08695	Saro_1737	1831758	1832441	GNAT family N-acetyltransferase	683
SARO_RS08700	Saro_1738	1832438	1834603	DNA ligase (NAD(+)) LigA	2165
SARO_RS08705	Saro_1739	1834609	1835235	LysE family translocator	626
SARO_RS08710	Saro_1740	1835243	1835746	CinA family protein	503
SARO_RS08715	Saro_1741	1835731	1836528	enoyl-CoA hydratase	797
SARO_RS08720	Saro_1742	1836751	1837707	50S ribosomal protein L11 methyltransferase	956
SARO_RS08725	Saro_1743	1837704	1838573	subclass B3 metallo-beta-lactamase	869
SARO_RS08730	Saro_1744	1838728	1839153	succinate dehydrogenase%2C cytochrome b556 subunit	425
SARO_RS08735	Saro_1745	1839192	1839575	succinate dehydrogenase%2C hydrophobic membrane anchor protein	383
SARO_RS08740	Saro_1746	1839579	1841393	succinate dehydrogenase flavoprotein subunit	1814
SARO_RS20215	Saro_1747	1841531	1842238	hypothetical protein	707
SARO_RS08755	Saro_1749	1843203	1844057	zinc metalloprotease	854
SARO_RS08760	Saro_1750	1844153	1844938	3-hydroxybutyrate dehydrogenase	785
SARO_RS08765	Saro_1751	1845101	1846600	peptidase M28	1499
SARO_RS08770	Saro_1752	1846669	1848126	IMP dehydrogenase	1457
SARO_RS08775	Saro_1753	1848137	1849324	RNA methyltransferase	1187
SARO_RS08780	Saro_1754	1849331	1849885	tetratricopeptide repeat protein	554
SARO_RS08785	Saro_1755	1849895	1850380	RNA pyrophosphohydrolase	485
SARO_RS08790	Saro_1756	1850377	1851333	alpha/beta hydrolase	956
SARO_RS08795	Saro_1757	1851520	1853424	2-oxoacid:acceptor oxidoreductase subunit alpha	1904
SARO_RS08800	Saro_1758	1853436	1854476	2-oxoacid ferredoxin oxidoreductase subunit beta	1040
SARO_RS08805	Saro_1759	1854600	1855964	deoxyribodipyrimidine photo-lyase	1364
SARO_RS08810	Saro_1760	1856001	1857272	class I SAM-dependent methyltransferase	1271
SARO_RS08815	Saro_1761	1857280	1857633	PilZ domain-containing protein	353
SARO_RS08820	Saro_1762	1857722	1858453	KR domain-containing protein	731
SARO_RS08825	Saro_1763	1858454	1859944	amidophosphoribosyltransferase	1490
SARO_RS08830	Saro_1764	1860227	1861168	integral membrane sensor protein	941
SARO_RS08835	Saro_1765	1861258	1862499	lipoprotein-releasing system transmembrane subunit%2C LolC/LolE family	1241
SARO_RS08840	Saro_1766	1862492	1863166	lipoprotein-releasing system ATP-binding protein LolD	674
SARO_RS08845	Saro_1767	1863220	1863486	hypothetical protein	266
SARO_RS08850	Saro_1768	1863552	1863785	hypothetical protein	233
SARO_RS08855	Saro_1769	1863782	1864270	glutathione peroxidase	488
SARO_RS08860	Saro_1770	1864346	1867936	DNA polymerase III subunit alpha	3590
SARO_RS08865	Saro_1771	1867979	1869577	long-chain-fatty-acid--CoA ligase	1598
SARO_RS08870	Saro_1772	1869570	1870046	DUF1330 domain-containing protein	476
SARO_RS08875	Saro_1773	1870043	1871179	radical SAM protein	1136
SARO_RS20220	Saro_1774	1871233	1872684	two-component sensor histidine kinase	1451
SARO_RS08885	Saro_1775	1872681	1873412	DNA-binding response regulator	731
SARO_RS08890	NA	1873372	1873950	hypothetical protein	578
SARO_RS20655	Saro_1777	1874166	1875167	YHYH protein	1001
SARO_RS08900	Saro_1778	1875277	1875804	molybdenum cofactor biosynthesis protein B	527
SARO_RS08905	Saro_1779	1875794	1877572	lytic murein transglycosylase	1778
SARO_RS08910	Saro_1780	1877572	1878348	hypothetical protein	776
SARO_RS08915	Saro_1781	1878453	1880102	electron transfer flavoprotein-ubiquinone oxidoreductase	1649
SARO_RS08920	Saro_1782	1880173	1880976	4-(cytidine 5'-diphospho)-2-C-methyl-D-erythritol kinase	803
SARO_RS08925	Saro_1783	1880973	1881695	N-formylglutamate amidohydrolase	722
SARO_RS08930	Saro_1784	1881817	1883664	dihydroxy-acid dehydratase	1847
SARO_RS08935	Saro_1785	1883666	1884019	hypothetical protein	353
SARO_RS08940	Saro_1786	1884003	1885409	bifunctional ADP-dependent NAD(P)H-hydrate dehydratase/NAD(P)H-hydrate epimerase	1406
SARO_RS08945	Saro_1787	1885409	1886614	class I SAM-dependent RNA methyltransferase	1205
SARO_RS08950	Saro_1788	1886619	1887047	MAPEG family protein	428
SARO_RS08955	Saro_1789	1887082	1887516	MAPEG family protein	434
SARO_RS08960	Saro_1790	1887709	1888914	saccharopine dehydrogenase	1205
SARO_RS08965	Saro_1791	1888914	1889264	histidine kinase	350
SARO_RS08970	Saro_1792	1889275	1890474	carboxynorspermidine decarboxylase	1199
SARO_RS08975	Saro_1793	1890515	1891741	6-aminohexanoate-dimer hydrolase	1226
SARO_RS08980	Saro_1794	1891915	1893120	type III PLP-dependent enzyme	1205
SARO_RS08985	Saro_1795	1893193	1893585	DUF1232 domain-containing protein	392
SARO_RS08990	Saro_1796	1893626	1894309	nitroreductase	683
SARO_RS08995	Saro_1797	1894532	1895752	5-aminolevulinate synthase	1220
SARO_RS09000	Saro_1798	1895894	1896814	MBL fold hydrolase	920
SARO_RS09005	Saro_1799	1896831	1897664	glutamate racemase	833
SARO_RS09010	Saro_1800	1897735	1898328	glycerol-3-phosphate acyltransferase	593
SARO_RS09015	Saro_1801	1898325	1899452	DNA-protecting protein DprA	1127
SARO_RS09020	Saro_1802	1899458	1899820	hypothetical protein	362
SARO_RS09025	Saro_1803	1899884	1902463	type I DNA topoisomerase	2579
SARO_RS09030	Saro_1804	1902515	1904047	hypothetical protein	1532
SARO_RS09035	Saro_1805	1904223	1905077	SGNH/GDSL hydrolase family protein	854
SARO_RS09040	Saro_1806	1905065	1905958	GTPase Era	893
SARO_RS09045	Saro_1807	1906007	1906705	ribonuclease III	698
SARO_RS09050	Saro_1808	1906678	1907541	signal peptidase I	863
SARO_RS09055	Saro_1809	1907699	1909222	glucose-6-phosphate isomerase	1523
SARO_RS09060	Saro_1810	1909311	1910672	glutathione-disulfide reductase	1361
SARO_RS09065	Saro_1811	1910740	1911462	KR domain-containing protein	722
SARO_RS09070	Saro_1812	1911497	1912246	molybdopterin-binding protein	749
SARO_RS09075	Saro_1813	1912243	1913142	DUF4405 domain-containing protein	899
SARO_RS09080	Saro_1814	1913169	1914140	phytoene/squalene synthase family protein	971
SARO_RS09085	Saro_1815	1914145	1914726	TIGR00730 family Rossman fold protein	581
SARO_RS09090	Saro_1816	1914723	1916201	phytoene desaturase	1478
SARO_RS09095	Saro_1817	1916198	1917394	lycopene cyclase	1196
SARO_RS09100	Saro_1818	1917535	1918086	hypothetical protein	551
SARO_RS09105	Saro_1819	1918216	1919733	NAD(P)/FAD-dependent oxidoreductase	1517
SARO_RS09110	Saro_1820	1919909	1921273	monooxygenase	1364
SARO_RS09115	Saro_1821	1921284	1922516	cytochrome P450	1232
SARO_RS09120	Saro_1822	1922605	1923888	hypothetical protein	1283
SARO_RS09125	Saro_1823	1923888	1925978	TonB-dependent siderophore receptor	2090
SARO_RS09130	Saro_1824	1926312	1928192	phosphomethylpyrimidine synthase	1880
SARO_RS09135	Saro_1825	1928289	1928696	GFA family protein	407
SARO_RS09140	Saro_1826	1928742	1929137	DUF4440 domain-containing protein	395
SARO_RS09145	Saro_1827	1929205	1929600	hypothetical protein	395
SARO_RS09150	Saro_1828	1929593	1930033	hypothetical protein	440
SARO_RS09155	Saro_1829	1930221	1930520	hypothetical protein	299
SARO_RS09160	Saro_1830	1930793	1931098	PhnA protein	305
SARO_RS09165	Saro_1831	1931151	1931903	sulfite exporter TauE/SafE family protein	752
SARO_RS09170	Saro_1832	1931908	1932312	membrane protein	404
SARO_RS09175	Saro_1833	1932309	1932746	cupin	437
SARO_RS09180	Saro_1834	1932781	1933176	hypothetical protein	395
SARO_RS09185	Saro_1835	1933469	1934308	2%2C3%2C4%2C5-tetrahydropyridine-2%2C6-dicarboxylate N-succinyltransferase	839
SARO_RS09190	Saro_1836	1934355	1935044	pyrimidine 5'-nucleotidase	689
SARO_RS09195	Saro_1837	1935151	1937463	peptidase S8	2312
SARO_RS09200	Saro_1838	1937510	1938643	PQQ-dependent sugar dehydrogenase	1133
SARO_RS09205	Saro_1839	1938693	1939283	ribonuclease HII	590
SARO_RS09210	Saro_1840	1939534	1940676	site-specific DNA-methyltransferase	1142
SARO_RS09215	Saro_1841	1940747	1941853	dihydropteroate synthase	1106
SARO_RS09220	Saro_1842	1941856	1943274	sigma-54-dependent Fis family transcriptional regulator	1418
SARO_RS20660	NA	1943427	1943564	aa3-type cytochrome c oxidase subunit IV	137
SARO_RS09225	Saro_1843	1943584	1944699	NAD(P) transhydrogenase subunit alpha	1115
SARO_RS09230	Saro_1844	1944711	1944995	NAD(P) transhydrogenase subunit alpha	284
SARO_RS09235	Saro_1845	1944995	1946407	NAD synthetase	1412
SARO_RS09240	Saro_1846	1946434	1946736	hypothetical protein	302
SARO_RS09245	Saro_1847	1946888	1947580	aspartate racemase	692
SARO_RS09250	Saro_1848	1947719	1948885	deoxyguanosinetriphosphate triphosphohydrolase	1166
SARO_RS09255	Saro_1849	1948878	1949567	nucleoside-diphosphate sugar epimerase	689
SARO_RS09260	Saro_1850	1949880	1951046	glycine cleavage system aminomethyltransferase T	1166
SARO_RS09265	Saro_1851	1951046	1951417	glycine cleavage system protein H	371
SARO_RS09270	Saro_1852	1951422	1952780	glycine dehydrogenase (decarboxylating)	1358
SARO_RS09275	Saro_1853	1952777	1954336	glycine dehydrogenase (aminomethyl-transferring)	1559
SARO_RS09280	NA	1954414	1954545	entericidin%2C EcnA/B family	131
SARO_RS09285	Saro_1854	1954635	1955552	EamA/RhaT family transporter	917
SARO_RS09290	NA	1955595	1955813	hypothetical protein	218
SARO_RS09295	Saro_1856	1955826	1957391	CpaF family protein	1565
SARO_RS09300	Saro_1857	1957674	1958576	EamA/RhaT family transporter	902
SARO_RS09305	Saro_1858	1958674	1959516	haloacid dehalogenase	842
SARO_RS09310	Saro_1859	1959513	1960985	biotin carboxyl carrier protein	1472
SARO_RS09315	Saro_1860	1960982	1962316	ATP-grasp domain-containing protein	1334
SARO_RS09320	Saro_1861	1962318	1962761	acetyl-CoA carboxylase biotin carboxyl carrier protein subunit	443
SARO_RS09325	Saro_1862	1962769	1963989	UPF0261 family protein	1220
SARO_RS09330	Saro_1863	1964115	1964915	IclR family transcriptional regulator	800
SARO_RS09335	Saro_1864	1964998	1966011	NAD(P)-dependent alcohol dehydrogenase	1013
SARO_RS09340	Saro_1865	1966070	1966615	VOC family protein	545
SARO_RS09345	Saro_1866	1966737	1968014	MFS transporter	1277
SARO_RS09350	Saro_1867	1968031	1968969	AraC family transcriptional regulator	938
SARO_RS09355	Saro_1868	1969087	1971690	TonB-dependent receptor	2603
SARO_RS09360	Saro_1869	1971767	1972300	cupin domain-containing protein	533
SARO_RS09365	Saro_1870	1972326	1972862	hypothetical protein	536
SARO_RS09370	Saro_1871	1972870	1973403	hypothetical protein	533
SARO_RS09375	Saro_1872	1973414	1974484	aromatic ring-hydroxylating dioxygenase subunit alpha	1070
SARO_RS09380	Saro_1873	1974514	1975353	KR domain-containing protein	839
SARO_RS09385	Saro_1874	1975363	1976370	Zn-dependent alcohol dehydrogenase	1007
SARO_RS09390	Saro_1875	1976401	1977243	KR domain-containing protein	842
SARO_RS09395	Saro_1876	1977248	1978189	intradiol ring-cleavage dioxygenase	941
SARO_RS09400	Saro_1877	1978475	1979797	MFS transporter	1322
SARO_RS09405	Saro_1878	1979797	1981896	glycoside hydrolase	2099
SARO_RS09410	Saro_1879	1981934	1983067	glycoside hydrolase family 68 protein	1133
SARO_RS09415	Saro_1880	1983088	1984122	LacI family transcriptional regulator	1034
SARO_RS09420	Saro_1881	1984386	1986902	TonB-dependent receptor	2516
SARO_RS09425	Saro_1882	1987056	1988561	tryptophan 7-halogenase	1505
SARO_RS09430	Saro_1883	1988468	1989931	hypothetical protein	1463
SARO_RS09435	NA	1989933	1991255	glycoside hydrolase	1322
SARO_RS09440	Saro_1885	1991234	1992139	fructokinase	905
SARO_RS09445	Saro_1886	1992136	1993620	MFS transporter	1484
SARO_RS09450	Saro_1887	1993798	1994832	LacI family transcriptional regulator	1034
SARO_RS09455	Saro_1888	1995165	1997885	TonB-dependent receptor	2720
SARO_RS09460	Saro_1889	1998001	1999515	tryptophan 7-halogenase	1514
SARO_RS09465	Saro_1890	1999508	2001337	alpha-amylase	1829
SARO_RS09470	Saro_1891	2001334	2002968	DUF3459 domain-containing protein	1634
SARO_RS09475	Saro_1892	2002968	2005016	alpha-glucosidase	2048
SARO_RS09480	Saro_1893	2005196	2006644	glucose-6-phosphate dehydrogenase	1448
SARO_RS09485	Saro_1894	2006637	2007263	6-phosphogluconolactonase	626
SARO_RS09490	Saro_1895	2007263	2009083	phosphogluconate dehydratase	1820
SARO_RS09495	Saro_1896	2009128	2010096	glucokinase	968
SARO_RS09500	Saro_1897	2010219	2011001	enoyl-CoA hydratase	782
SARO_RS09505	Saro_1898	2011040	2011489	DUF488 domain-containing protein	449
SARO_RS09510	Saro_1899	2011490	2012599	3-dehydroquinate synthase	1109
SARO_RS09515	Saro_1900	2012590	2013171	shikimate kinase	581
SARO_RS09520	Saro_1901	2013392	2015284	hypothetical protein	1892
SARO_RS09525	Saro_1902	2015288	2016169	tyrosine recombinase	881
SARO_RS09530	Saro_1903	2016202	2017146	acetyl-CoA carboxylase carboxyltransferase subunit alpha	944
SARO_RS09535	Saro_1904	2017265	2018746	LysM peptidoglycan-binding domain-containing protein	1481
SARO_RS09540	Saro_1905	2018861	2019040	Flp family type IVb pilin	179
SARO_RS09545	Saro_1906	2019139	2019327	Flp family type IVb pilin	188
SARO_RS09550	Saro_1907	2019395	2019844	(deoxy)nucleoside triphosphate pyrophosphohydrolase	449
SARO_RS09565	Saro_1908	2020408	2021457	pyruvate dehydrogenase (acetyl-transferring) E1 component subunit alpha	1049
SARO_RS09570	Saro_1909	2021459	2022844	pyruvate dehydrogenase complex E1 component subunit beta	1385
SARO_RS09575	Saro_1910	2023108	2023530	pilus assembly protein	422
SARO_RS09580	Saro_1911	2023527	2023931	pilus assembly protein	404
SARO_RS09585	Saro_1912	2023985	2025331	hypothetical protein	1346
SARO_RS09590	Saro_1913	2025586	2026017	hypothetical protein	431
SARO_RS09595	Saro_1914	2026101	2026571	hypothetical protein	470
SARO_RS09600	Saro_1915	2026593	2027963	FADH(2)-oxidizing methylenetetrahydrofolate--tRNA-(uracil(54)-C(5))-methyltransferase TrmFO	1370
SARO_RS09605	Saro_1916	2028031	2028711	lysoplasmalogenase	680
SARO_RS09610	Saro_1917	2028689	2029042	DUF952 domain-containing protein	353
SARO_RS09615	Saro_1918	2029039	2031765	DNA gyrase subunit A	2726
SARO_RS09620	Saro_1919	2032081	2033382	hypothetical protein	1301
SARO_RS09625	Saro_1920	2033469	2034122	carbonic anhydrase	653
SARO_RS09630	Saro_1921	2034189	2035121	lipoyl synthase	932
SARO_RS09635	Saro_1922	2035124	2035585	ubiquinone-binding protein	461
SARO_RS09640	Saro_1923	2035546	2036049	CinA family protein	503
SARO_RS09645	NA	2036054	2036623	hypothetical protein	569
SARO_RS09650	Saro_1925	2036643	2037803	bifunctional 2-C-methyl-D-erythritol 4-phosphate cytidylyltransferase/2-C-methyl-D-erythritol 2%2C4-cyclodiphosphate synthase	1160
SARO_RS09655	Saro_1926	2037905	2038960	tRNA dihydrouridine synthase DusB	1055
SARO_RS09660	Saro_1927	2038957	2040078	PAS domain-containing sensor histidine kinase	1121
SARO_RS09665	Saro_1928	2040075	2041508	sigma-54-dependent Fis family transcriptional regulator	1433
SARO_RS09670	Saro_1929	2041595	2043823	two-component sensor histidine kinase	2228
SARO_RS09675	Saro_1930	2043837	2045222	sigma-54-dependent Fis family transcriptional regulator	1385
SARO_RS09680	NA	2045402	2045983	RNA chaperone Hfq	581
SARO_RS09685	Saro_1932	2045980	2047329	GTPase HflX	1349
SARO_RS09690	Saro_1933	2047316	2048140	nucleoside triphosphate pyrophosphohydrolase	824
SARO_RS09695	Saro_1934	2048323	2049489	integrase	1166
SARO_RS09700	Saro_1935	2049480	2051612	integrase	2132
SARO_RS09705	Saro_1936	2051609	2052088	hypothetical protein	479
SARO_RS09710	Saro_1937	2052456	2053223	MBL fold metallo-hydrolase	767
SARO_RS09715	Saro_1938	2053220	2053996	TatD family deoxyribonuclease	776
SARO_RS09720	Saro_1939	2053996	2055561	methionine--tRNA ligase	1565
SARO_RS09725	Saro_1940	2055596	2056552	DNA polymerase III subunit delta'	956
SARO_RS09730	Saro_1941	2056549	2057178	dTMP kinase	629
SARO_RS09735	Saro_1942	2057175	2058302	D-alanyl-D-alanine carboxypeptidase	1127
SARO_RS09740	Saro_1943	2058390	2059301	sporulation-like protein	911
SARO_RS09745	Saro_1944	2059285	2060331	lytic murein transglycosylase	1046
SARO_RS09755	Saro_1945	2060883	2062295	dihydrolipoyl dehydrogenase	1412
SARO_RS09760	Saro_1946	2062376	2063659	pyruvate dehydrogenase complex dihydrolipoamide acetyltransferase	1283
SARO_RS09765	Saro_1947	2063832	2064290	universal stress protein	458
SARO_RS09770	Saro_1948	2064303	2066582	ribonuclease R	2279
SARO_RS09775	Saro_1949	2066623	2067942	peptidase M28	1319
SARO_RS09780	Saro_1950	2068026	2069573	proline--tRNA ligase	1547
SARO_RS09785	Saro_1951	2069644	2070198	polyhydroxyalkanoate synthesis repressor PhaR	554
SARO_RS09790	Saro_1952	2070281	2071351	alanine racemase	1070
SARO_RS09795	Saro_1953	2071344	2072978	MFS transporter	1634
SARO_RS09800	Saro_1954	2073050	2073433	Fe-S cluster protein	383
SARO_RS09805	Saro_1955	2073483	2074037	colicin V production protein	554
SARO_RS09810	Saro_1956	2074050	2075417	DNA repair protein RadA	1367
SARO_RS09820	Saro_1957	2075694	2076518	inositol monophosphatase	824
SARO_RS09825	Saro_1958	2076522	2077085	elongation factor P	563
SARO_RS09830	Saro_1959	2077196	2077585	hypothetical protein	389
SARO_RS09835	Saro_1960	2077582	2079534	oligopeptide transporter%2C OPT family	1952
SARO_RS09840	Saro_1961	2079602	2080741	murein L%2CD-transpeptidase	1139
SARO_RS09845	Saro_1962	2080800	2081441	thiamine phosphate synthase	641
SARO_RS09850	NA	2081521	2081886	hypothetical protein	365
SARO_RS09855	Saro_1964	2081972	2082877	fructose bisphosphate aldolase	905
SARO_RS09860	Saro_1965	2083063	2084250	phosphoglycerate kinase	1187
SARO_RS09865	Saro_1966	2084247	2084717	MOSC domain-containing protein	470
SARO_RS09870	Saro_1967	2084730	2085737	type I glyceraldehyde-3-phosphate dehydrogenase	1007
SARO_RS09875	Saro_1968	2085758	2087725	transketolase	1967
SARO_RS09880	NA	2087938	2088156	hypothetical protein	218
SARO_RS09885	Saro_1970	2088167	2088505	cell division protein ZapA	338
SARO_RS09890	Saro_1971	2088711	2089298	5-formyltetrahydrofolate cyclo-ligase	587
SARO_RS09895	Saro_1972	2089295	2089513	DUF2842 domain-containing protein	218
SARO_RS09910	Saro_1973	2090151	2090723	hypothetical protein	572
SARO_RS09915	Saro_1974	2090753	2092093	2-oxo acid dehydrogenase subunit E2	1340
SARO_RS09920	Saro_1975	2092097	2093152	alpha-ketoacid dehydrogenase subunit beta	1055
SARO_RS09925	Saro_1976	2093149	2094447	3-methyl-2-oxobutanoate dehydrogenase (2-methylpropanoyl-transferring) subunit alpha	1298
SARO_RS09930	Saro_1977	2094575	2095519	thymidylate synthase	944
SARO_RS20665	Saro_1978	2095748	2096539	hypothetical protein	791
SARO_RS09945	Saro_1979	2096600	2098657	ATP-dependent DNA helicase RecG	2057
SARO_RS09950	Saro_1980	2098709	2099254	hypothetical protein	545
SARO_RS09955	Saro_1981	2099370	2099651	succinate dehydrogenase assembly factor 2	281
SARO_RS09960	Saro_1982	2099682	2103176	transcription-repair coupling factor	3494
SARO_RS09965	Saro_1983	2103173	2104465	GGDEF domain-containing protein	1292
SARO_RS09970	Saro_1984	2104598	2105383	NAD kinase	785
SARO_RS09980	Saro_1985	2105829	2106023	hypothetical protein	194
SARO_RS09985	NA	2106020	2106343	hypothetical protein	323
SARO_RS09990	Saro_1987	2106466	2109585	CHAT domain-containing protein	3119
SARO_RS09995	Saro_1988	2109582	2117444	hypothetical protein	7862
SARO_RS10000	Saro_1989	2117429	2119192	ShlB/FhaC/HecB family hemolysin secretion/activation protein	1763
SARO_RS10005	Saro_1990	2119388	2122123	protein translocase subunit SecA	2735
SARO_RS10010	Saro_1991	2122230	2122496	hypothetical protein	266
SARO_RS20235	Saro_1992	2122548	2123156	energy transducer TonB	608
SARO_RS10020	Saro_1993	2123244	2124470	bifunctional glutamate N-acetyltransferase/amino-acid acetyltransferase ArgJ	1226
SARO_RS10025	Saro_1994	2124484	2125089	glutathione S-transferase	605
SARO_RS10030	Saro_1995	2125098	2125907	inositol monophosphatase	809
SARO_RS10035	Saro_1996	2125964	2126284	thioredoxin	320
SARO_RS10040	Saro_1997	2126345	2129830	double-strand break repair helicase AddA	3485
SARO_RS10045	Saro_1998	2129827	2132808	double-strand break repair protein AddB	2981
SARO_RS10050	Saro_1999	2132808	2133530	nucleotidyltransferase family protein	722
SARO_RS10055	Saro_2000	2133527	2134510	aminoglycoside phosphotransferase	983
SARO_RS10060	Saro_2001	2134501	2134950	tRNA (adenosine(37)-N6)-threonylcarbamoyltransferase complex ATPase subunit type 1 TsaE	449
SARO_RS10065	Saro_2002	2134947	2137295	two-component sensor histidine kinase	2348
SARO_RS10070	Saro_2003	2137479	2138903	adenosylhomocysteinase	1424
SARO_RS10075	Saro_2004	2139107	2139586	peroxiredoxin	479
SARO_RS10080	Saro_2005	2139629	2140384	porin	755
SARO_RS10085	Saro_2006	2140389	2140850	hypothetical protein	461
SARO_RS10090	Saro_2007	2140974	2141588	GTP cyclohydrolase I FolE	614
SARO_RS10095	Saro_2008	2141605	2143119	phospholipase	1514
SARO_RS10100	Saro_2009	2143262	2144029	class I SAM-dependent methyltransferase	767
SARO_RS10105	Saro_2010	2144010	2144318	septum formation initiator	308
SARO_RS10115	Saro_2011	2144540	2145019	DUF1178 domain-containing protein	479
SARO_RS10120	Saro_2012	2145016	2145861	carbon-nitrogen hydrolase family protein	845
SARO_RS10125	Saro_2013	2145858	2146115	glutaredoxin 3	257
SARO_RS10130	Saro_2014	2146285	2146746	heat-shock protein	461
SARO_RS10135	Saro_2015	2146923	2148500	ABC transporter ATP-binding protein	1577
SARO_RS10140	Saro_2016	2148509	2149198	Crp/Fnr family transcriptional regulator	689
[truncated: 1,933 more rows]
